# Supplementary material for: The causal effect of hypertension, intraocular pressure, and diabetic retinopathy: a Mendelian randomization study
Source: Front Endocrinol (Lausanne). 2024 Feb 6;15:1304512. doi: 10.3389/fendo.2024.1304512 (PMC10877050; doi:10.3389/fendo.2024.1304512)
Supplement: Supplementary file 1 [file Table_1.xlsx]

## Sheet: Supplementary Table 1
SNP	effect_allele.exposure	other_allele.exposure	effect_allele.outcome	other_allele.outcome	beta.exposure	beta.outcome	eaf.exposure	eaf.outcome	remove	palindromic	ambiguous	id.outcome	chr	pos	se.outcome	samplesize.outcome	pval.outcome	outcome	originalname.outcome	outcome.deprecated	mr_keep.outcome	data_source.outcome	chr.exposure	pos.exposure	se.exposure	pval.exposure	samplesize.exposure	id.exposure	exposure	mr_keep.exposure	pval_origin.exposure	data_source.exposure	action	mr_keep	F value	minimum F value	average F value
rs10185395	T	G	T	G	0.0587	-0.0159	0.243	0.243	FALSE	FALSE	FALSE	finn-b-DM_RETINOPATHY	2	164447403	0.015	NA	0.2896	Diabetic retinopathy (DM_RETINOPATHY) || id:finn-b-DM_RETINOPATHY	Diabetic retinopathy (DM_RETINOPATHY)	Diabetic retinopathy (DM_RETINOPATHY) || ||	TRUE	igd	2	164447403	0.0107	3.54e-08	NA	finn-b-I9_HYPTENS	Hypertension || id:finn-b-I9_HYPTENS	TRUE	reported	igd	2	TRUE	30.096	30.096	51.02
rs10757274	G	A	G	A	0.0507	0.0126	0.432	0.4319	FALSE	FALSE	FALSE	finn-b-DM_RETINOPATHY	9	22096055	0.0129	NA	0.3305	Diabetic retinopathy (DM_RETINOPATHY) || id:finn-b-DM_RETINOPATHY	Diabetic retinopathy (DM_RETINOPATHY)	Diabetic retinopathy (DM_RETINOPATHY) || ||	TRUE	igd	9	22096055	0.0092	3.52e-08	NA	finn-b-I9_HYPTENS	Hypertension || id:finn-b-I9_HYPTENS	TRUE	reported	igd	2	TRUE	30.3697
rs6961048	G	C	G	C	0.0735	0.0185	0.1355	0.1355	FALSE	TRUE	FALSE	finn-b-DM_RETINOPATHY	7	27328187	0.0188	NA	0.325	Diabetic retinopathy (DM_RETINOPATHY) || id:finn-b-DM_RETINOPATHY	Diabetic retinopathy (DM_RETINOPATHY)	Diabetic retinopathy (DM_RETINOPATHY) || ||	TRUE	igd	7	27328187	0.0133	3.39e-08	NA	finn-b-I9_HYPTENS	Hypertension || id:finn-b-I9_HYPTENS	TRUE	reported	igd	2	TRUE	30.5402
rs303949	C	A	C	A	0.0849	-0.0127	0.09934	0.09933	FALSE	FALSE	FALSE	finn-b-DM_RETINOPATHY	13	72365326	0.0216	NA	0.5563	Diabetic retinopathy (DM_RETINOPATHY) || id:finn-b-DM_RETINOPATHY	Diabetic retinopathy (DM_RETINOPATHY)	Diabetic retinopathy (DM_RETINOPATHY) || ||	TRUE	igd	13	72365326	0.0153	2.7e-08	NA	finn-b-I9_HYPTENS	Hypertension || id:finn-b-I9_HYPTENS	TRUE	reported	igd	2	TRUE	30.7916
rs7545442	T	C	T	C	0.098	0.062	0.07246	0.07247	FALSE	FALSE	FALSE	finn-b-DM_RETINOPATHY	1	27260783	0.0248	NA	0.01245	Diabetic retinopathy (DM_RETINOPATHY) || id:finn-b-DM_RETINOPATHY	Diabetic retinopathy (DM_RETINOPATHY)	Diabetic retinopathy (DM_RETINOPATHY) || ||	TRUE	igd	1	27260783	0.0176	2.74e-08	NA	finn-b-I9_HYPTENS	Hypertension || id:finn-b-I9_HYPTENS	TRUE	reported	igd	2	TRUE	31.0046
rs6918791	G	C	G	C	0.0574	0.0065	0.728	0.728	FALSE	TRUE	FALSE	finn-b-DM_RETINOPATHY	6	126218961	0.0145	NA	0.652701	Diabetic retinopathy (DM_RETINOPATHY) || id:finn-b-DM_RETINOPATHY	Diabetic retinopathy (DM_RETINOPATHY)	Diabetic retinopathy (DM_RETINOPATHY) || ||	TRUE	igd	6	126218961	0.0103	2.15e-08	NA	finn-b-I9_HYPTENS	Hypertension || id:finn-b-I9_HYPTENS	TRUE	reported	igd	2	TRUE	31.0563
rs4371736	C	G	C	G	-0.0527	-0.0003	0.3821	0.3821	FALSE	TRUE	FALSE	finn-b-DM_RETINOPATHY	5	157877453	0.0132	NA	0.9837	Diabetic retinopathy (DM_RETINOPATHY) || id:finn-b-DM_RETINOPATHY	Diabetic retinopathy (DM_RETINOPATHY)	Diabetic retinopathy (DM_RETINOPATHY) || ||	TRUE	igd	5	157877453	0.0094	2.09e-08	NA	finn-b-I9_HYPTENS	Hypertension || id:finn-b-I9_HYPTENS	TRUE	reported	igd	2	TRUE	31.4315
rs16853076	C	T	C	T	-0.1096	-0.0407	0.06089	0.06083	FALSE	FALSE	FALSE	finn-b-DM_RETINOPATHY	3	168774754	0.027	NA	0.131	Diabetic retinopathy (DM_RETINOPATHY) || id:finn-b-DM_RETINOPATHY	Diabetic retinopathy (DM_RETINOPATHY)	Diabetic retinopathy (DM_RETINOPATHY) || ||	TRUE	igd	3	168774754	0.0192	1.06e-08	NA	finn-b-I9_HYPTENS	Hypertension || id:finn-b-I9_HYPTENS	TRUE	reported	igd	2	TRUE	32.5851
rs117515309	A	C	A	C	-0.1088	0.0318	0.06182	0.06181	FALSE	FALSE	FALSE	finn-b-DM_RETINOPATHY	17	56404934	0.0269	NA	0.2381	Diabetic retinopathy (DM_RETINOPATHY) || id:finn-b-DM_RETINOPATHY	Diabetic retinopathy (DM_RETINOPATHY)	Diabetic retinopathy (DM_RETINOPATHY) || ||	TRUE	igd	17	56404934	0.019	1.1e-08	NA	finn-b-I9_HYPTENS	Hypertension || id:finn-b-I9_HYPTENS	TRUE	reported	igd	2	TRUE	32.7907
rs13112725	C	G	C	G	0.0697	0.0019	0.8285	0.8285	FALSE	TRUE	FALSE	finn-b-DM_RETINOPATHY	4	106911742	0.0171	NA	0.9135	Diabetic retinopathy (DM_RETINOPATHY) || id:finn-b-DM_RETINOPATHY	Diabetic retinopathy (DM_RETINOPATHY)	Diabetic retinopathy (DM_RETINOPATHY) || ||	TRUE	igd	4	106911742	0.0121	9.34e-09	NA	finn-b-I9_HYPTENS	Hypertension || id:finn-b-I9_HYPTENS	TRUE	reported	igd	2	TRUE	33.1814
rs62426324	T	C	T	C	0.0528	0.0006	0.5009	0.501	FALSE	FALSE	FALSE	finn-b-DM_RETINOPATHY	6	127142458	0.0128	NA	0.9645	Diabetic retinopathy (DM_RETINOPATHY) || id:finn-b-DM_RETINOPATHY	Diabetic retinopathy (DM_RETINOPATHY)	Diabetic retinopathy (DM_RETINOPATHY) || ||	TRUE	igd	6	127142458	0.0091	7.13e-09	NA	finn-b-I9_HYPTENS	Hypertension || id:finn-b-I9_HYPTENS	TRUE	reported	igd	2	TRUE	33.6655
rs62455829	G	A	G	A	-0.0598	0.0128	0.2782	0.2782	FALSE	FALSE	FALSE	finn-b-DM_RETINOPATHY	7	70045931	0.0144	NA	0.3762	Diabetic retinopathy (DM_RETINOPATHY) || id:finn-b-DM_RETINOPATHY	Diabetic retinopathy (DM_RETINOPATHY)	Diabetic retinopathy (DM_RETINOPATHY) || ||	TRUE	igd	7	70045931	0.0103	5.68e-09	NA	finn-b-I9_HYPTENS	Hypertension || id:finn-b-I9_HYPTENS	TRUE	reported	igd	2	TRUE	33.7076
rs2627313	T	C	T	C	0.054	-0.0195	0.4006	0.4006	FALSE	FALSE	FALSE	finn-b-DM_RETINOPATHY	15	81006712	0.0131	NA	0.1375	Diabetic retinopathy (DM_RETINOPATHY) || id:finn-b-DM_RETINOPATHY	Diabetic retinopathy (DM_RETINOPATHY)	Diabetic retinopathy (DM_RETINOPATHY) || ||	TRUE	igd	15	81006712	0.0093	7.35e-09	NA	finn-b-I9_HYPTENS	Hypertension || id:finn-b-I9_HYPTENS	TRUE	reported	igd	2	TRUE	33.7149
rs2190994	T	G	T	G	-0.06	0.004	0.276	0.2761	FALSE	FALSE	FALSE	finn-b-DM_RETINOPATHY	7	150077617	0.0145	NA	0.7817	Diabetic retinopathy (DM_RETINOPATHY) || id:finn-b-DM_RETINOPATHY	Diabetic retinopathy (DM_RETINOPATHY)	Diabetic retinopathy (DM_RETINOPATHY) || ||	TRUE	igd	7	150077617	0.0103	5.09e-09	NA	finn-b-I9_HYPTENS	Hypertension || id:finn-b-I9_HYPTENS	TRUE	reported	igd	2	TRUE	33.9335
rs11636952	C	T	C	T	-0.055	0.0187	0.6071	0.6071	FALSE	FALSE	FALSE	finn-b-DM_RETINOPATHY	15	75114322	0.0132	NA	0.1573	Diabetic retinopathy (DM_RETINOPATHY) || id:finn-b-DM_RETINOPATHY	Diabetic retinopathy (DM_RETINOPATHY)	Diabetic retinopathy (DM_RETINOPATHY) || ||	TRUE	igd	15	75114322	0.0094	4.21e-09	NA	finn-b-I9_HYPTENS	Hypertension || id:finn-b-I9_HYPTENS	TRUE	reported	igd	2	TRUE	34.2349
rs189498068	G	A	G	A	-0.2554	0.0315	0.01165	0.01165	FALSE	FALSE	FALSE	finn-b-DM_RETINOPATHY	19	12018867	0.0606	NA	0.6035	Diabetic retinopathy (DM_RETINOPATHY) || id:finn-b-DM_RETINOPATHY	Diabetic retinopathy (DM_RETINOPATHY)	Diabetic retinopathy (DM_RETINOPATHY) || ||	TRUE	igd	19	12018867	0.0436	4.69e-09	NA	finn-b-I9_HYPTENS	Hypertension || id:finn-b-I9_HYPTENS	TRUE	reported	igd	2	TRUE	34.3138
rs10206833	A	G	A	G	-0.079	-0.0121	0.8661	0.8661	FALSE	FALSE	FALSE	finn-b-DM_RETINOPATHY	2	159462894	0.0189	NA	0.520701	Diabetic retinopathy (DM_RETINOPATHY) || id:finn-b-DM_RETINOPATHY	Diabetic retinopathy (DM_RETINOPATHY)	Diabetic retinopathy (DM_RETINOPATHY) || ||	TRUE	igd	2	159462894	0.0134	3.56e-09	NA	finn-b-I9_HYPTENS	Hypertension || id:finn-b-I9_HYPTENS	TRUE	reported	igd	2	TRUE	34.7572
rs10217559	T	C	T	C	0.0584	-0.0124	0.6936	0.6936	FALSE	FALSE	FALSE	finn-b-DM_RETINOPATHY	9	112751571	0.0139	NA	0.3725	Diabetic retinopathy (DM_RETINOPATHY) || id:finn-b-DM_RETINOPATHY	Diabetic retinopathy (DM_RETINOPATHY)	Diabetic retinopathy (DM_RETINOPATHY) || ||	TRUE	igd	9	112751571	0.0099	3.87e-09	NA	finn-b-I9_HYPTENS	Hypertension || id:finn-b-I9_HYPTENS	TRUE	reported	igd	2	TRUE	34.7981
rs149150643	C	T	C	T	-0.1328	-0.011	0.04503	0.04502	FALSE	FALSE	FALSE	finn-b-DM_RETINOPATHY	4	185877562	0.0312	NA	0.725499	Diabetic retinopathy (DM_RETINOPATHY) || id:finn-b-DM_RETINOPATHY	Diabetic retinopathy (DM_RETINOPATHY)	Diabetic retinopathy (DM_RETINOPATHY) || ||	TRUE	igd	4	185877562	0.0222	2.27e-09	NA	finn-b-I9_HYPTENS	Hypertension || id:finn-b-I9_HYPTENS	TRUE	reported	igd	2	TRUE	35.7841
rs7123467	G	C	G	C	0.0682	-0.014	0.202	0.2019	FALSE	TRUE	FALSE	finn-b-DM_RETINOPATHY	11	10155174	0.0162	NA	0.3849	Diabetic retinopathy (DM_RETINOPATHY) || id:finn-b-DM_RETINOPATHY	Diabetic retinopathy (DM_RETINOPATHY)	Diabetic retinopathy (DM_RETINOPATHY) || ||	TRUE	igd	11	10155174	0.0114	2.47e-09	NA	finn-b-I9_HYPTENS	Hypertension || id:finn-b-I9_HYPTENS	TRUE	reported	igd	2	TRUE	35.7898
rs6668768	T	C	T	C	0.0668	0.0323	0.2144	0.2144	FALSE	FALSE	FALSE	finn-b-DM_RETINOPATHY	1	25136203	0.0157	NA	0.0391399	Diabetic retinopathy (DM_RETINOPATHY) || id:finn-b-DM_RETINOPATHY	Diabetic retinopathy (DM_RETINOPATHY)	Diabetic retinopathy (DM_RETINOPATHY) || ||	TRUE	igd	1	25136203	0.0111	1.87e-09	NA	finn-b-I9_HYPTENS	Hypertension || id:finn-b-I9_HYPTENS	TRUE	reported	igd	2	TRUE	36.2165
rs35619711	G	C	G	C	0.0614	0.0049	0.7217	0.7218	FALSE	TRUE	FALSE	finn-b-DM_RETINOPATHY	17	59482169	0.0143	NA	0.7309	Diabetic retinopathy (DM_RETINOPATHY) || id:finn-b-DM_RETINOPATHY	Diabetic retinopathy (DM_RETINOPATHY)	Diabetic retinopathy (DM_RETINOPATHY) || ||	TRUE	igd	17	59482169	0.0102	1.65e-09	NA	finn-b-I9_HYPTENS	Hypertension || id:finn-b-I9_HYPTENS	TRUE	reported	igd	2	TRUE	36.2357
rs2032451	T	G	T	G	0.0886	-0.0054	0.1098	0.1098	FALSE	FALSE	FALSE	finn-b-DM_RETINOPATHY	6	26092170	0.0206	NA	0.7931	Diabetic retinopathy (DM_RETINOPATHY) || id:finn-b-DM_RETINOPATHY	Diabetic retinopathy (DM_RETINOPATHY)	Diabetic retinopathy (DM_RETINOPATHY) || ||	TRUE	igd	6	26092170	0.0146	1.28e-09	NA	finn-b-I9_HYPTENS	Hypertension || id:finn-b-I9_HYPTENS	TRUE	reported	igd	2	TRUE	36.8266
rs604723	C	T	C	T	0.0632	-0.0152	0.741	0.741	FALSE	FALSE	FALSE	finn-b-DM_RETINOPATHY	11	100610546	0.0147	NA	0.3001	Diabetic retinopathy (DM_RETINOPATHY) || id:finn-b-DM_RETINOPATHY	Diabetic retinopathy (DM_RETINOPATHY)	Diabetic retinopathy (DM_RETINOPATHY) || ||	TRUE	igd	11	100610546	0.0104	1.36e-09	NA	finn-b-I9_HYPTENS	Hypertension || id:finn-b-I9_HYPTENS	TRUE	reported	igd	2	TRUE	36.929
rs145153053	G	A	G	A	0.0707	0.0075	0.1963	0.1963	FALSE	FALSE	FALSE	finn-b-DM_RETINOPATHY	17	45138033	0.0162	NA	0.6427	Diabetic retinopathy (DM_RETINOPATHY) || id:finn-b-DM_RETINOPATHY	Diabetic retinopathy (DM_RETINOPATHY)	Diabetic retinopathy (DM_RETINOPATHY) || ||	TRUE	igd	17	45138033	0.0115	7.54e-10	NA	finn-b-I9_HYPTENS	Hypertension || id:finn-b-I9_HYPTENS	TRUE	reported	igd	2	TRUE	37.7958
rs35427	G	T	G	T	-0.0592	-0.0133	0.3644	0.3645	FALSE	FALSE	FALSE	finn-b-DM_RETINOPATHY	12	115556307	0.0135	NA	0.3237	Diabetic retinopathy (DM_RETINOPATHY) || id:finn-b-DM_RETINOPATHY	Diabetic retinopathy (DM_RETINOPATHY)	Diabetic retinopathy (DM_RETINOPATHY) || ||	TRUE	igd	12	115556307	0.0096	5.91e-10	NA	finn-b-I9_HYPTENS	Hypertension || id:finn-b-I9_HYPTENS	TRUE	reported	igd	2	TRUE	38.0278
rs2392929	G	T	G	T	0.062	0.0106	0.2979	0.2978	FALSE	FALSE	FALSE	finn-b-DM_RETINOPATHY	7	106414069	0.0141	NA	0.4522	Diabetic retinopathy (DM_RETINOPATHY) || id:finn-b-DM_RETINOPATHY	Diabetic retinopathy (DM_RETINOPATHY)	Diabetic retinopathy (DM_RETINOPATHY) || ||	TRUE	igd	7	106414069	0.01	5.21e-10	NA	finn-b-I9_HYPTENS	Hypertension || id:finn-b-I9_HYPTENS	TRUE	reported	igd	2	TRUE	38.44
rs1358350	A	T	A	T	0.0663	0.0243	0.7541	0.7542	FALSE	TRUE	FALSE	finn-b-DM_RETINOPATHY	12	90101892	0.015	NA	0.1044	Diabetic retinopathy (DM_RETINOPATHY) || id:finn-b-DM_RETINOPATHY	Diabetic retinopathy (DM_RETINOPATHY)	Diabetic retinopathy (DM_RETINOPATHY) || ||	TRUE	igd	12	90101892	0.0106	4.59e-10	NA	finn-b-I9_HYPTENS	Hypertension || id:finn-b-I9_HYPTENS	TRUE	reported	igd	2	TRUE	39.1215
rs1317181	T	G	T	G	0.0701	-0.0193	0.2099	0.2099	FALSE	FALSE	FALSE	finn-b-DM_RETINOPATHY	1	230873488	0.0158	NA	0.2229	Diabetic retinopathy (DM_RETINOPATHY) || id:finn-b-DM_RETINOPATHY	Diabetic retinopathy (DM_RETINOPATHY)	Diabetic retinopathy (DM_RETINOPATHY) || ||	TRUE	igd	1	230873488	0.0112	4.04e-10	NA	finn-b-I9_HYPTENS	Hypertension || id:finn-b-I9_HYPTENS	TRUE	reported	igd	2	TRUE	39.1742
rs79873333	T	C	T	C	-0.1364	-0.0337	0.04758	0.04758	FALSE	FALSE	FALSE	finn-b-DM_RETINOPATHY	17	47357173	0.0303	NA	0.266	Diabetic retinopathy (DM_RETINOPATHY) || id:finn-b-DM_RETINOPATHY	Diabetic retinopathy (DM_RETINOPATHY)	Diabetic retinopathy (DM_RETINOPATHY) || ||	TRUE	igd	17	47357173	0.0215	2.11e-10	NA	finn-b-I9_HYPTENS	Hypertension || id:finn-b-I9_HYPTENS	TRUE	reported	igd	2	TRUE	40.2487
rs1888693	A	G	A	G	0.06	0.0188	0.386	0.386	FALSE	FALSE	FALSE	finn-b-DM_RETINOPATHY	10	18440444	0.0132	NA	0.1545	Diabetic retinopathy (DM_RETINOPATHY) || id:finn-b-DM_RETINOPATHY	Diabetic retinopathy (DM_RETINOPATHY)	Diabetic retinopathy (DM_RETINOPATHY) || ||	TRUE	igd	10	18440444	0.0094	1.45e-10	NA	finn-b-I9_HYPTENS	Hypertension || id:finn-b-I9_HYPTENS	TRUE	reported	igd	2	TRUE	40.7424
rs629929	T	G	T	G	0.0595	0.0208	0.5795	0.5794	FALSE	FALSE	FALSE	finn-b-DM_RETINOPATHY	13	22318331	0.0131	NA	0.1112	Diabetic retinopathy (DM_RETINOPATHY) || id:finn-b-DM_RETINOPATHY	Diabetic retinopathy (DM_RETINOPATHY)	Diabetic retinopathy (DM_RETINOPATHY) || ||	TRUE	igd	13	22318331	0.0093	1.36e-10	NA	finn-b-I9_HYPTENS	Hypertension || id:finn-b-I9_HYPTENS	TRUE	reported	igd	2	TRUE	40.9325
rs4685218	T	C	T	C	0.0984	-0.0098	0.09873	0.09874	FALSE	FALSE	FALSE	finn-b-DM_RETINOPATHY	3	14894140	0.0216	NA	0.651499	Diabetic retinopathy (DM_RETINOPATHY) || id:finn-b-DM_RETINOPATHY	Diabetic retinopathy (DM_RETINOPATHY)	Diabetic retinopathy (DM_RETINOPATHY) || ||	TRUE	igd	3	14894140	0.0153	1.3e-10	NA	finn-b-I9_HYPTENS	Hypertension || id:finn-b-I9_HYPTENS	TRUE	reported	igd	2	TRUE	41.3626
rs9899012	A	G	A	G	-0.1068	-0.0246	0.08387	0.0839	FALSE	FALSE	FALSE	finn-b-DM_RETINOPATHY	17	61545486	0.0234	NA	0.2938	Diabetic retinopathy (DM_RETINOPATHY) || id:finn-b-DM_RETINOPATHY	Diabetic retinopathy (DM_RETINOPATHY)	Diabetic retinopathy (DM_RETINOPATHY) || ||	TRUE	igd	17	61545486	0.0166	1.41e-10	NA	finn-b-I9_HYPTENS	Hypertension || id:finn-b-I9_HYPTENS	TRUE	reported	igd	2	TRUE	41.3929
rs188155432	T	C	T	C	0.1977	-0.0641	0.02363	0.02357	FALSE	FALSE	FALSE	finn-b-DM_RETINOPATHY	5	60972519	0.0426	NA	0.1326	Diabetic retinopathy (DM_RETINOPATHY) || id:finn-b-DM_RETINOPATHY	Diabetic retinopathy (DM_RETINOPATHY)	Diabetic retinopathy (DM_RETINOPATHY) || ||	TRUE	igd	5	60972519	0.0303	7.04e-11	NA	finn-b-I9_HYPTENS	Hypertension || id:finn-b-I9_HYPTENS	TRUE	reported	igd	2	TRUE	42.5724
rs72779268	A	C	A	C	-0.1222	-0.0097	0.06436	0.06443	FALSE	FALSE	FALSE	finn-b-DM_RETINOPATHY	9	136454663	0.0263	NA	0.7116	Diabetic retinopathy (DM_RETINOPATHY) || id:finn-b-DM_RETINOPATHY	Diabetic retinopathy (DM_RETINOPATHY)	Diabetic retinopathy (DM_RETINOPATHY) || ||	TRUE	igd	9	136454663	0.0187	6.32e-11	NA	finn-b-I9_HYPTENS	Hypertension || id:finn-b-I9_HYPTENS	TRUE	reported	igd	2	TRUE	42.7031
rs1374264	C	A	C	A	-0.0603	0.0036	0.4146	0.4145	FALSE	FALSE	FALSE	finn-b-DM_RETINOPATHY	2	164999883	0.013	NA	0.7842	Diabetic retinopathy (DM_RETINOPATHY) || id:finn-b-DM_RETINOPATHY	Diabetic retinopathy (DM_RETINOPATHY)	Diabetic retinopathy (DM_RETINOPATHY) || ||	TRUE	igd	2	164999883	0.0092	6.95e-11	NA	finn-b-I9_HYPTENS	Hypertension || id:finn-b-I9_HYPTENS	TRUE	reported	igd	2	TRUE	42.9595
rs12828438	G	A	G	A	-0.0606	-0.0122	0.5354	0.5355	FALSE	FALSE	FALSE	finn-b-DM_RETINOPATHY	12	12883570	0.013	NA	0.3461	Diabetic retinopathy (DM_RETINOPATHY) || id:finn-b-DM_RETINOPATHY	Diabetic retinopathy (DM_RETINOPATHY)	Diabetic retinopathy (DM_RETINOPATHY) || ||	TRUE	igd	12	12883570	0.0092	5.01e-11	NA	finn-b-I9_HYPTENS	Hypertension || id:finn-b-I9_HYPTENS	TRUE	reported	igd	2	TRUE	43.388
rs557675	G	T	G	T	-0.0613	-0.0195	0.3969	0.397	FALSE	FALSE	FALSE	finn-b-DM_RETINOPATHY	11	65566719	0.0131	NA	0.1376	Diabetic retinopathy (DM_RETINOPATHY) || id:finn-b-DM_RETINOPATHY	Diabetic retinopathy (DM_RETINOPATHY)	Diabetic retinopathy (DM_RETINOPATHY) || ||	TRUE	igd	11	65566719	0.0093	5.42e-11	NA	finn-b-I9_HYPTENS	Hypertension || id:finn-b-I9_HYPTENS	TRUE	reported	igd	2	TRUE	43.4465
rs28567725	C	T	C	T	0.0617	0.031	0.4136	0.4134	FALSE	FALSE	FALSE	finn-b-DM_RETINOPATHY	16	53826028	0.013	NA	0.0172401	Diabetic retinopathy (DM_RETINOPATHY) || id:finn-b-DM_RETINOPATHY	Diabetic retinopathy (DM_RETINOPATHY)	Diabetic retinopathy (DM_RETINOPATHY) || ||	TRUE	igd	16	53826028	0.0093	2.76e-11	NA	finn-b-I9_HYPTENS	Hypertension || id:finn-b-I9_HYPTENS	TRUE	reported	igd	2	TRUE	44.0154
rs2643826	T	C	T	C	0.0627	0.0141	0.4047	0.4048	FALSE	FALSE	FALSE	finn-b-DM_RETINOPATHY	3	27562988	0.0131	NA	0.2818	Diabetic retinopathy (DM_RETINOPATHY) || id:finn-b-DM_RETINOPATHY	Diabetic retinopathy (DM_RETINOPATHY)	Diabetic retinopathy (DM_RETINOPATHY) || ||	TRUE	igd	3	27562988	0.0093	1.75e-11	NA	finn-b-I9_HYPTENS	Hypertension || id:finn-b-I9_HYPTENS	TRUE	reported	igd	2	TRUE	45.4537
rs6860901	T	C	T	C	0.0682	0.0291	0.2979	0.2979	FALSE	FALSE	FALSE	finn-b-DM_RETINOPATHY	5	127871750	0.014	NA	0.0385301	Diabetic retinopathy (DM_RETINOPATHY) || id:finn-b-DM_RETINOPATHY	Diabetic retinopathy (DM_RETINOPATHY)	Diabetic retinopathy (DM_RETINOPATHY) || ||	TRUE	igd	5	127871750	0.01	7.68e-12	NA	finn-b-I9_HYPTENS	Hypertension || id:finn-b-I9_HYPTENS	TRUE	reported	igd	2	TRUE	46.5124
rs10786736	C	G	C	G	-0.1089	-0.0198	0.09173	0.09182	FALSE	TRUE	FALSE	finn-b-DM_RETINOPATHY	10	104849116	0.0222	NA	0.3722	Diabetic retinopathy (DM_RETINOPATHY) || id:finn-b-DM_RETINOPATHY	Diabetic retinopathy (DM_RETINOPATHY)	Diabetic retinopathy (DM_RETINOPATHY) || ||	TRUE	igd	10	104849116	0.0158	5.49e-12	NA	finn-b-I9_HYPTENS	Hypertension || id:finn-b-I9_HYPTENS	TRUE	reported	igd	2	TRUE	47.5052
rs7483477	G	T	G	T	0.0759	0.0071	0.2348	0.2348	FALSE	FALSE	FALSE	finn-b-DM_RETINOPATHY	11	1920255	0.0154	NA	0.6448	Diabetic retinopathy (DM_RETINOPATHY) || id:finn-b-DM_RETINOPATHY	Diabetic retinopathy (DM_RETINOPATHY)	Diabetic retinopathy (DM_RETINOPATHY) || ||	TRUE	igd	11	1920255	0.0109	3.12e-12	NA	finn-b-I9_HYPTENS	Hypertension || id:finn-b-I9_HYPTENS	TRUE	reported	igd	2	TRUE	48.4876
rs10059884	A	C	A	C	0.0651	0.0064	0.5856	0.5856	FALSE	FALSE	FALSE	finn-b-DM_RETINOPATHY	5	32832474	0.013	NA	0.622499	Diabetic retinopathy (DM_RETINOPATHY) || id:finn-b-DM_RETINOPATHY	Diabetic retinopathy (DM_RETINOPATHY)	Diabetic retinopathy (DM_RETINOPATHY) || ||	TRUE	igd	5	32832474	0.0092	1.92e-12	NA	finn-b-I9_HYPTENS	Hypertension || id:finn-b-I9_HYPTENS	TRUE	reported	igd	2	TRUE	50.071
rs62434119	T	C	T	C	-0.1345	-0.0066	0.07595	0.07585	FALSE	FALSE	FALSE	finn-b-DM_RETINOPATHY	6	150984431	0.0243	NA	0.785199	Diabetic retinopathy (DM_RETINOPATHY) || id:finn-b-DM_RETINOPATHY	Diabetic retinopathy (DM_RETINOPATHY)	Diabetic retinopathy (DM_RETINOPATHY) || ||	TRUE	igd	6	150984431	0.0172	6.23e-15	NA	finn-b-I9_HYPTENS	Hypertension || id:finn-b-I9_HYPTENS	TRUE	reported	igd	2	TRUE	61.1488
rs2274224	C	G	C	G	-0.0751	0.0144	0.3456	0.3456	FALSE	TRUE	FALSE	finn-b-DM_RETINOPATHY	10	96039597	0.0135	NA	0.2877	Diabetic retinopathy (DM_RETINOPATHY) || id:finn-b-DM_RETINOPATHY	Diabetic retinopathy (DM_RETINOPATHY)	Diabetic retinopathy (DM_RETINOPATHY) || ||	TRUE	igd	10	96039597	0.0096	5.64e-15	NA	finn-b-I9_HYPTENS	Hypertension || id:finn-b-I9_HYPTENS	TRUE	reported	igd	2	TRUE	61.198
rs3796585	A	G	A	G	-0.0751	-0.0086	0.3465	0.3466	FALSE	FALSE	FALSE	finn-b-DM_RETINOPATHY	4	156639174	0.0135	NA	0.5254	Diabetic retinopathy (DM_RETINOPATHY) || id:finn-b-DM_RETINOPATHY	Diabetic retinopathy (DM_RETINOPATHY)	Diabetic retinopathy (DM_RETINOPATHY) || ||	TRUE	igd	4	156639174	0.0096	4.48e-15	NA	finn-b-I9_HYPTENS	Hypertension || id:finn-b-I9_HYPTENS	TRUE	reported	igd	2	TRUE	61.198
rs143439093	G	A	G	A	-0.1373	-0.0271	0.07436	0.07432	FALSE	FALSE	FALSE	finn-b-DM_RETINOPATHY	1	11981282	0.0248	NA	0.2755	Diabetic retinopathy (DM_RETINOPATHY) || id:finn-b-DM_RETINOPATHY	Diabetic retinopathy (DM_RETINOPATHY)	Diabetic retinopathy (DM_RETINOPATHY) || ||	TRUE	igd	1	11981282	0.0175	5.01e-15	NA	finn-b-I9_HYPTENS	Hypertension || id:finn-b-I9_HYPTENS	TRUE	reported	igd	2	TRUE	61.5552
rs7134677	T	C	T	C	-0.0748	0.0146	0.3819	0.382	FALSE	FALSE	FALSE	finn-b-DM_RETINOPATHY	12	54441498	0.0132	NA	0.2703	Diabetic retinopathy (DM_RETINOPATHY) || id:finn-b-DM_RETINOPATHY	Diabetic retinopathy (DM_RETINOPATHY)	Diabetic retinopathy (DM_RETINOPATHY) || ||	TRUE	igd	12	54441498	0.0094	2.13e-15	NA	finn-b-I9_HYPTENS	Hypertension || id:finn-b-I9_HYPTENS	TRUE	reported	igd	2	TRUE	63.321
rs4932373	C	A	C	A	0.0837	-0.0033	0.2674	0.2674	FALSE	FALSE	FALSE	finn-b-DM_RETINOPATHY	15	91429287	0.0146	NA	0.8209	Diabetic retinopathy (DM_RETINOPATHY) || id:finn-b-DM_RETINOPATHY	Diabetic retinopathy (DM_RETINOPATHY)	Diabetic retinopathy (DM_RETINOPATHY) || ||	TRUE	igd	15	91429287	0.0103	5.58e-16	NA	finn-b-I9_HYPTENS	Hypertension || id:finn-b-I9_HYPTENS	TRUE	reported	igd	2	TRUE	66.0353
rs2782981	C	T	C	T	0.0799	0.0168	0.6546	0.6545	FALSE	FALSE	FALSE	finn-b-DM_RETINOPATHY	10	115781547	0.0135	NA	0.2153	Diabetic retinopathy (DM_RETINOPATHY) || id:finn-b-DM_RETINOPATHY	Diabetic retinopathy (DM_RETINOPATHY)	Diabetic retinopathy (DM_RETINOPATHY) || ||	TRUE	igd	10	115781547	0.0096	8.71e-17	NA	finn-b-I9_HYPTENS	Hypertension || id:finn-b-I9_HYPTENS	TRUE	reported	igd	2	TRUE	69.2709
rs76778513	T	A	T	A	-0.1253	-0.0215	0.113	0.113	FALSE	TRUE	FALSE	finn-b-DM_RETINOPATHY	1	11833976	0.0204	NA	0.2907	Diabetic retinopathy (DM_RETINOPATHY) || id:finn-b-DM_RETINOPATHY	Diabetic retinopathy (DM_RETINOPATHY)	Diabetic retinopathy (DM_RETINOPATHY) || ||	TRUE	igd	1	11833976	0.0145	4.62e-18	NA	finn-b-I9_HYPTENS	Hypertension || id:finn-b-I9_HYPTENS	TRUE	reported	igd	2	TRUE	74.6734
rs71554083	G	GAGCA	G	GAGCA	0.1376	-0.0193	0.9044	0.9043	FALSE	FALSE	FALSE	finn-b-DM_RETINOPATHY	7	27245993	0.022	NA	0.3794	Diabetic retinopathy (DM_RETINOPATHY) || id:finn-b-DM_RETINOPATHY	Diabetic retinopathy (DM_RETINOPATHY)	Diabetic retinopathy (DM_RETINOPATHY) || ||	TRUE	igd	7	27245993	0.0157	1.92e-18	NA	finn-b-I9_HYPTENS	Hypertension || id:finn-b-I9_HYPTENS	TRUE	reported	igd	2	TRUE	76.8135
rs7310615	G	C	G	C	-0.0816	-0.0516	0.5863	0.5863	FALSE	TRUE	FALSE	finn-b-DM_RETINOPATHY	12	111865049	0.0131	NA	7.72e-05	Diabetic retinopathy (DM_RETINOPATHY) || id:finn-b-DM_RETINOPATHY	Diabetic retinopathy (DM_RETINOPATHY)	Diabetic retinopathy (DM_RETINOPATHY) || ||	TRUE	igd	12	111865049	0.0093	1.37e-18	NA	finn-b-I9_HYPTENS	Hypertension || id:finn-b-I9_HYPTENS	TRUE	reported	igd	2	TRUE	76.9865
rs167479	T	G	T	G	-0.0833	-0.0236	0.4249	0.4249	FALSE	FALSE	FALSE	finn-b-DM_RETINOPATHY	19	11526765	0.0131	NA	0.0716803	Diabetic retinopathy (DM_RETINOPATHY) || id:finn-b-DM_RETINOPATHY	Diabetic retinopathy (DM_RETINOPATHY)	Diabetic retinopathy (DM_RETINOPATHY) || ||	TRUE	igd	19	11526765	0.0093	2.66e-19	NA	finn-b-I9_HYPTENS	Hypertension || id:finn-b-I9_HYPTENS	TRUE	reported	igd	2	TRUE	80.2277
rs3918226	T	C	T	C	0.1721	0.0142	0.0699	0.06988	FALSE	FALSE	FALSE	finn-b-DM_RETINOPATHY	7	150690176	0.0253	NA	0.5751	Diabetic retinopathy (DM_RETINOPATHY) || id:finn-b-DM_RETINOPATHY	Diabetic retinopathy (DM_RETINOPATHY)	Diabetic retinopathy (DM_RETINOPATHY) || ||	TRUE	igd	7	150690176	0.0179	7.08e-22	NA	finn-b-I9_HYPTENS	Hypertension || id:finn-b-I9_HYPTENS	TRUE	reported	igd	2	TRUE	92.4391
rs1275984	C	A	C	A	-0.0953	-0.0091	0.549	0.5492	FALSE	FALSE	FALSE	finn-b-DM_RETINOPATHY	2	26911509	0.0129	NA	0.4833	Diabetic retinopathy (DM_RETINOPATHY) || id:finn-b-DM_RETINOPATHY	Diabetic retinopathy (DM_RETINOPATHY)	Diabetic retinopathy (DM_RETINOPATHY) || ||	TRUE	igd	2	26911509	0.0092	3.38e-25	NA	finn-b-I9_HYPTENS	Hypertension || id:finn-b-I9_HYPTENS	TRUE	reported	igd	2	TRUE	107.303
rs3790604	A	C	A	C	0.1321	-0.0024	0.1709	0.1708	FALSE	FALSE	FALSE	finn-b-DM_RETINOPATHY	1	113046879	0.0172	NA	0.8907	Diabetic retinopathy (DM_RETINOPATHY) || id:finn-b-DM_RETINOPATHY	Diabetic retinopathy (DM_RETINOPATHY)	Diabetic retinopathy (DM_RETINOPATHY) || ||	TRUE	igd	1	113046879	0.0121	1.4e-27	NA	finn-b-I9_HYPTENS	Hypertension || id:finn-b-I9_HYPTENS	TRUE	reported	igd	2	TRUE	119.189
rs34071855	G	C	G	C	0.1033	0.0046	0.415	0.4151	FALSE	TRUE	FALSE	finn-b-DM_RETINOPATHY	1	10798489	0.0131	NA	0.723801	Diabetic retinopathy (DM_RETINOPATHY) || id:finn-b-DM_RETINOPATHY	Diabetic retinopathy (DM_RETINOPATHY)	Diabetic retinopathy (DM_RETINOPATHY) || ||	TRUE	igd	1	10798489	0.0093	1.04e-28	NA	finn-b-I9_HYPTENS	Hypertension || id:finn-b-I9_HYPTENS	TRUE	reported	igd	2	TRUE	123.377
rs78412528	A	G	A	G	0.1406	0.0267	0.1674	0.1673	FALSE	FALSE	FALSE	finn-b-DM_RETINOPATHY	20	57734912	0.0172	NA	0.1205	Diabetic retinopathy (DM_RETINOPATHY) || id:finn-b-DM_RETINOPATHY	Diabetic retinopathy (DM_RETINOPATHY)	Diabetic retinopathy (DM_RETINOPATHY) || ||	TRUE	igd	20	57734912	0.0122	1.03e-30	NA	finn-b-I9_HYPTENS	Hypertension || id:finn-b-I9_HYPTENS	TRUE	reported	igd	2	TRUE	132.816
rs12509595	C	T	C	T	0.1157	-0.0196	0.3122	0.3122	FALSE	FALSE	FALSE	finn-b-DM_RETINOPATHY	4	81182554	0.0139	NA	0.1594	Diabetic retinopathy (DM_RETINOPATHY) || id:finn-b-DM_RETINOPATHY	Diabetic retinopathy (DM_RETINOPATHY)	Diabetic retinopathy (DM_RETINOPATHY) || ||	TRUE	igd	4	81182554	0.0099	1.34e-31	NA	finn-b-I9_HYPTENS	Hypertension || id:finn-b-I9_HYPTENS	TRUE	reported	igd	2	TRUE	136.583
