# Supplementary material for: The causal effect of hypertension, intraocular pressure, and diabetic retinopathy: a Mendelian randomization study
Source: Front Endocrinol (Lausanne). 2024 Feb 6;15:1304512. doi: 10.3389/fendo.2024.1304512 (PMC10877050; doi:10.3389/fendo.2024.1304512)
Supplement: Supplementary file 2 [file Table_2.xlsx]

## Sheet: Supplementary Table 2
SNP	effect_allele.exposure	other_allele.exposure	effect_allele.outcome	other_allele.outcome	beta.exposure	beta.outcome	eaf.exposure	eaf.outcome	remove	palindromic	ambiguous	id.outcome	chr	pos	se.outcome	samplesize.outcome	pval.outcome	outcome	originalname.outcome	outcome.deprecated	mr_keep.outcome	data_source.outcome	se.exposure	pos.exposure	samplesize.exposure	pval.exposure	chr.exposure	id.exposure	exposure	mr_keep.exposure	pval_origin.exposure	data_source.exposure	action	mr_keep	F values	minimum F value	average F value
rs73257902	G	T	G	T	-0.0804398	-0.0026	0.024291	0.04966	FALSE	FALSE	FALSE	finn-b-DM_RETINOPATHY	12	28208179	0.0297	NA	0.9301	Diabetic retinopathy (DM_RETINOPATHY) || id:finn-b-DM_RETINOPATHY	Diabetic retinopathy (DM_RETINOPATHY)	Diabetic retinopathy (DM_RETINOPATHY) || ||	TRUE	igd	0.0147011	28208179	97465	4.5e-08	12	ukb-b-12440	Intra-ocular pressure, Goldmann-correlated (left) || id:ukb-b-12440	TRUE	reported	igd	2	TRUE	29.9393	29.9393	58.7403
rs12037768	G	A	G	A	-0.0261231	-0.004	0.673679	0.6672	FALSE	FALSE	FALSE	finn-b-DM_RETINOPATHY	1	86685846	0.0137	NA	0.7685	Diabetic retinopathy (DM_RETINOPATHY) || id:finn-b-DM_RETINOPATHY	Diabetic retinopathy (DM_RETINOPATHY)	Diabetic retinopathy (DM_RETINOPATHY) || ||	TRUE	igd	0.0047636	86685846	97465	4.2e-08	1	ukb-b-12440	Intra-ocular pressure, Goldmann-correlated (left) || id:ukb-b-12440	TRUE	reported	igd	2	TRUE	30.0731
rs3889966	A	G	A	G	-0.0375669	0.005	0.121047	0.1332	FALSE	FALSE	FALSE	finn-b-DM_RETINOPATHY	1	1279428	0.0189	NA	0.7931	Diabetic retinopathy (DM_RETINOPATHY) || id:finn-b-DM_RETINOPATHY	Diabetic retinopathy (DM_RETINOPATHY)	Diabetic retinopathy (DM_RETINOPATHY) || ||	TRUE	igd	0.00684583	1279428	97465	4.1e-08	1	ukb-b-12440	Intra-ocular pressure, Goldmann-correlated (left) || id:ukb-b-12440	TRUE	reported	igd	2	TRUE	30.1133
rs4920608	T	C	T	C	-0.0256065	0.008	0.642938	0.5595	FALSE	FALSE	FALSE	finn-b-DM_RETINOPATHY	1	17319287	0.013	NA	0.5389	Diabetic retinopathy (DM_RETINOPATHY) || id:finn-b-DM_RETINOPATHY	Diabetic retinopathy (DM_RETINOPATHY)	Diabetic retinopathy (DM_RETINOPATHY) || ||	TRUE	igd	0.00464453	17319287	97465	3.5e-08	1	ukb-b-12440	Intra-ocular pressure, Goldmann-correlated (left) || id:ukb-b-12440	TRUE	reported	igd	2	TRUE	30.396
rs2421206	G	T	G	T	-0.0264706	-0.0122	0.340476	0.2905	FALSE	FALSE	FALSE	finn-b-DM_RETINOPATHY	19	11262477	0.0143	NA	0.3912	Diabetic retinopathy (DM_RETINOPATHY) || id:finn-b-DM_RETINOPATHY	Diabetic retinopathy (DM_RETINOPATHY)	Diabetic retinopathy (DM_RETINOPATHY) || ||	TRUE	igd	0.00478741	11262477	97465	3.2e-08	19	ukb-b-12440	Intra-ocular pressure, Goldmann-correlated (left) || id:ukb-b-12440	TRUE	reported	igd	2	TRUE	30.5722
rs62075722	G	A	G	A	-0.0256792	-0.0114	0.643959	0.6102	FALSE	FALSE	FALSE	finn-b-DM_RETINOPATHY	17	79611271	0.0131	NA	0.3874	Diabetic retinopathy (DM_RETINOPATHY) || id:finn-b-DM_RETINOPATHY	Diabetic retinopathy (DM_RETINOPATHY)	Diabetic retinopathy (DM_RETINOPATHY) || ||	TRUE	igd	0.00464381	79611271	97465	3.2e-08	17	ukb-b-12440	Intra-ocular pressure, Goldmann-correlated (left) || id:ukb-b-12440	TRUE	reported	igd	2	TRUE	30.5784
rs676015	C	T	C	T	-0.0258257	0.0056	0.62945	0.6708	FALSE	FALSE	FALSE	finn-b-DM_RETINOPATHY	6	2064648	0.0137	NA	0.6811	Diabetic retinopathy (DM_RETINOPATHY) || id:finn-b-DM_RETINOPATHY	Diabetic retinopathy (DM_RETINOPATHY)	Diabetic retinopathy (DM_RETINOPATHY) || ||	TRUE	igd	0.0046689	2064648	97465	3.2e-08	6	ukb-b-12440	Intra-ocular pressure, Goldmann-correlated (left) || id:ukb-b-12440	TRUE	reported	igd	2	TRUE	30.5967
rs840464	T	G	T	G	-0.02465	0.0017	0.518048	0.4069	FALSE	FALSE	FALSE	finn-b-DM_RETINOPATHY	5	121417463	0.0132	NA	0.8955	Diabetic retinopathy (DM_RETINOPATHY) || id:finn-b-DM_RETINOPATHY	Diabetic retinopathy (DM_RETINOPATHY)	Diabetic retinopathy (DM_RETINOPATHY) || ||	TRUE	igd	0.00445329	121417463	97465	3.1e-08	5	ukb-b-12440	Intra-ocular pressure, Goldmann-correlated (left) || id:ukb-b-12440	TRUE	reported	igd	2	TRUE	30.6388
rs67807996	A	G	A	G	-0.0262583	0.0022	0.393205	0.3141	FALSE	FALSE	FALSE	finn-b-DM_RETINOPATHY	1	149995265	0.014	NA	0.8777	Diabetic retinopathy (DM_RETINOPATHY) || id:finn-b-DM_RETINOPATHY	Diabetic retinopathy (DM_RETINOPATHY)	Diabetic retinopathy (DM_RETINOPATHY) || ||	TRUE	igd	0.00470776	149995265	97465	2.4e-08	1	ukb-b-12440	Intra-ocular pressure, Goldmann-correlated (left) || id:ukb-b-12440	TRUE	reported	igd	2	TRUE	31.1103
rs10819241	C	T	C	T	0.0253997	0.0065	0.589614	0.6669	FALSE	FALSE	FALSE	finn-b-DM_RETINOPATHY	9	129629562	0.0137	NA	0.6338	Diabetic retinopathy (DM_RETINOPATHY) || id:finn-b-DM_RETINOPATHY	Diabetic retinopathy (DM_RETINOPATHY)	Diabetic retinopathy (DM_RETINOPATHY) || ||	TRUE	igd	0.00455064	129629562	97465	2.4e-08	9	ukb-b-12440	Intra-ocular pressure, Goldmann-correlated (left) || id:ukb-b-12440	TRUE	reported	igd	2	TRUE	31.1539
rs9309969	G	T	G	T	-0.0258419	0.0069	0.596042	0.475	FALSE	FALSE	FALSE	finn-b-DM_RETINOPATHY	3	85134557	0.0128	NA	0.589899	Diabetic retinopathy (DM_RETINOPATHY) || id:finn-b-DM_RETINOPATHY	Diabetic retinopathy (DM_RETINOPATHY)	Diabetic retinopathy (DM_RETINOPATHY) || ||	TRUE	igd	0.0045426	85134557	97465	1.3e-08	3	ukb-b-12440	Intra-ocular pressure, Goldmann-correlated (left) || id:ukb-b-12440	TRUE	reported	igd	2	TRUE	32.3623
rs7558458	A	G	A	G	0.0299126	0.0003	0.761035	0.7169	FALSE	FALSE	FALSE	finn-b-DM_RETINOPATHY	2	206045927	0.0143	NA	0.9837	Diabetic retinopathy (DM_RETINOPATHY) || id:finn-b-DM_RETINOPATHY	Diabetic retinopathy (DM_RETINOPATHY)	Diabetic retinopathy (DM_RETINOPATHY) || ||	TRUE	igd	0.00525757	206045927	97465	1.3e-08	2	ukb-b-12440	Intra-ocular pressure, Goldmann-correlated (left) || id:ukb-b-12440	TRUE	reported	igd	2	TRUE	32.3697
rs4640119	C	T	C	T	0.0256963	-0.0171	0.578591	0.6143	FALSE	FALSE	FALSE	finn-b-DM_RETINOPATHY	15	56195191	0.0132	NA	0.1949	Diabetic retinopathy (DM_RETINOPATHY) || id:finn-b-DM_RETINOPATHY	Diabetic retinopathy (DM_RETINOPATHY)	Diabetic retinopathy (DM_RETINOPATHY) || ||	TRUE	igd	0.00450893	56195191	97465	1.2e-08	15	ukb-b-12440	Intra-ocular pressure, Goldmann-correlated (left) || id:ukb-b-12440	TRUE	reported	igd	2	TRUE	32.4784
rs7575930	T	C	T	C	0.0289707	0.0055	0.261484	0.2535	FALSE	FALSE	FALSE	finn-b-DM_RETINOPATHY	2	28365664	0.0148	NA	0.708699	Diabetic retinopathy (DM_RETINOPATHY) || id:finn-b-DM_RETINOPATHY	Diabetic retinopathy (DM_RETINOPATHY)	Diabetic retinopathy (DM_RETINOPATHY) || ||	TRUE	igd	0.00506176	28365664	97465	1e-08	2	ukb-b-12440	Intra-ocular pressure, Goldmann-correlated (left) || id:ukb-b-12440	TRUE	reported	igd	2	TRUE	32.7578
rs7338461	A	G	A	G	0.0256912	0.001	0.504523	0.4487	FALSE	FALSE	FALSE	finn-b-DM_RETINOPATHY	13	76245542	0.0129	NA	0.9392	Diabetic retinopathy (DM_RETINOPATHY) || id:finn-b-DM_RETINOPATHY	Diabetic retinopathy (DM_RETINOPATHY)	Diabetic retinopathy (DM_RETINOPATHY) || ||	TRUE	igd	0.00446377	76245542	97465	8.6e-09	13	ukb-b-12440	Intra-ocular pressure, Goldmann-correlated (left) || id:ukb-b-12440	TRUE	reported	igd	2	TRUE	33.1257
rs407314	C	T	C	T	-0.0256656	0.0125	0.50807	0.4749	FALSE	FALSE	FALSE	finn-b-DM_RETINOPATHY	5	79352610	0.0129	NA	0.3325	Diabetic retinopathy (DM_RETINOPATHY) || id:finn-b-DM_RETINOPATHY	Diabetic retinopathy (DM_RETINOPATHY)	Diabetic retinopathy (DM_RETINOPATHY) || ||	TRUE	igd	0.00445135	79352610	97465	8.1e-09	5	ukb-b-12440	Intra-ocular pressure, Goldmann-correlated (left) || id:ukb-b-12440	TRUE	reported	igd	2	TRUE	33.2445
rs3740471	C	T	C	T	-0.0306198	0.0048	0.233248	0.2423	FALSE	FALSE	FALSE	finn-b-DM_RETINOPATHY	10	105363289	0.015	NA	0.7486	Diabetic retinopathy (DM_RETINOPATHY) || id:finn-b-DM_RETINOPATHY	Diabetic retinopathy (DM_RETINOPATHY)	Diabetic retinopathy (DM_RETINOPATHY) || ||	TRUE	igd	0.00525129	105363289	97465	5.5e-09	10	ukb-b-12440	Intra-ocular pressure, Goldmann-correlated (left) || id:ukb-b-12440	TRUE	reported	igd	2	TRUE	33.9995
rs10801682	T	A	T	A	-0.0263653	-0.0183	0.544661	0.6275	FALSE	TRUE	TRUE	finn-b-DM_RETINOPATHY	1	89174253	0.0133	NA	0.1675	Diabetic retinopathy (DM_RETINOPATHY) || id:finn-b-DM_RETINOPATHY	Diabetic retinopathy (DM_RETINOPATHY)	Diabetic retinopathy (DM_RETINOPATHY) || ||	TRUE	igd	0.0044774	89174253	97465	3.9e-09	1	ukb-b-12440	Intra-ocular pressure, Goldmann-correlated (left) || id:ukb-b-12440	TRUE	reported	igd	2	FALSE	34.6748
rs11807484	C	T	C	T	0.030368	0.0141	0.753214	0.7409	FALSE	FALSE	FALSE	finn-b-DM_RETINOPATHY	1	219926544	0.0147	NA	0.3363	Diabetic retinopathy (DM_RETINOPATHY) || id:finn-b-DM_RETINOPATHY	Diabetic retinopathy (DM_RETINOPATHY)	Diabetic retinopathy (DM_RETINOPATHY) || ||	TRUE	igd	0.00515564	219926544	97465	3.9e-09	1	ukb-b-12440	Intra-ocular pressure, Goldmann-correlated (left) || id:ukb-b-12440	TRUE	reported	igd	2	TRUE	34.695
rs11213499	C	T	C	T	-0.0473287	-0.0545	0.084559	0.07086	FALSE	FALSE	FALSE	finn-b-DM_RETINOPATHY	11	110475490	0.0251	NA	0.0295801	Diabetic retinopathy (DM_RETINOPATHY) || id:finn-b-DM_RETINOPATHY	Diabetic retinopathy (DM_RETINOPATHY)	Diabetic retinopathy (DM_RETINOPATHY) || ||	TRUE	igd	0.00798966	110475490	97465	3.1e-09	11	ukb-b-12440	Intra-ocular pressure, Goldmann-correlated (left) || id:ukb-b-12440	TRUE	reported	igd	2	TRUE	35.0907
rs12147852	A	G	A	G	-0.0310369	-0.0079	0.248012	0.2495	FALSE	FALSE	FALSE	finn-b-DM_RETINOPATHY	14	53361875	0.015	NA	0.5983	Diabetic retinopathy (DM_RETINOPATHY) || id:finn-b-DM_RETINOPATHY	Diabetic retinopathy (DM_RETINOPATHY)	Diabetic retinopathy (DM_RETINOPATHY) || ||	TRUE	igd	0.00522766	53361875	97465	2.9e-09	14	ukb-b-12440	Intra-ocular pressure, Goldmann-correlated (left) || id:ukb-b-12440	TRUE	reported	igd	2	TRUE	35.2486
rs12147852	A	G	A	C	-0.0310369	-0.0171	0.248012	0.006983	TRUE	FALSE	FALSE	finn-b-DM_RETINOPATHY	14	53361875	0.077	NA	0.8239	Diabetic retinopathy (DM_RETINOPATHY) || id:finn-b-DM_RETINOPATHY	Diabetic retinopathy (DM_RETINOPATHY)	Diabetic retinopathy (DM_RETINOPATHY) || ||	TRUE	igd	0.00522766	53361875	97465	2.9e-09	14	ukb-b-12440	Intra-ocular pressure, Goldmann-correlated (left) || id:ukb-b-12440	TRUE	reported	igd	2	FALSE	35.2486
rs41506447	G	T	G	T	0.0370656	-0.0008	0.152152	0.1447	FALSE	FALSE	FALSE	finn-b-DM_RETINOPATHY	18	74075239	0.0184	NA	0.9642	Diabetic retinopathy (DM_RETINOPATHY) || id:finn-b-DM_RETINOPATHY	Diabetic retinopathy (DM_RETINOPATHY)	Diabetic retinopathy (DM_RETINOPATHY) || ||	TRUE	igd	0.00623617	74075239	97465	2.8e-09	18	ukb-b-12440	Intra-ocular pressure, Goldmann-correlated (left) || id:ukb-b-12440	TRUE	reported	igd	2	TRUE	35.327
rs4097489	A	C	A	C	-0.0267611	0.0099	0.461967	0.5189	FALSE	FALSE	FALSE	finn-b-DM_RETINOPATHY	10	25786582	0.0129	NA	0.4441	Diabetic retinopathy (DM_RETINOPATHY) || id:finn-b-DM_RETINOPATHY	Diabetic retinopathy (DM_RETINOPATHY)	Diabetic retinopathy (DM_RETINOPATHY) || ||	TRUE	igd	0.00447988	25786582	97465	2.3e-09	10	ukb-b-12440	Intra-ocular pressure, Goldmann-correlated (left) || id:ukb-b-12440	TRUE	reported	igd	2	TRUE	35.6841
rs4901012	T	C	T	C	0.028654	0.0044	0.683471	0.7284	FALSE	FALSE	FALSE	finn-b-DM_RETINOPATHY	14	38055445	0.0144	NA	0.762801	Diabetic retinopathy (DM_RETINOPATHY) || id:finn-b-DM_RETINOPATHY	Diabetic retinopathy (DM_RETINOPATHY)	Diabetic retinopathy (DM_RETINOPATHY) || ||	TRUE	igd	0.00479053	38055445	97465	2.2e-09	14	ukb-b-12440	Intra-ocular pressure, Goldmann-correlated (left) || id:ukb-b-12440	TRUE	reported	igd	2	TRUE	35.777
rs12913547	C	T	C	T	0.0329911	-0.008	0.212655	0.2767	FALSE	FALSE	FALSE	finn-b-DM_RETINOPATHY	15	67467507	0.0144	NA	0.5768	Diabetic retinopathy (DM_RETINOPATHY) || id:finn-b-DM_RETINOPATHY	Diabetic retinopathy (DM_RETINOPATHY)	Diabetic retinopathy (DM_RETINOPATHY) || ||	TRUE	igd	0.00549503	67467507	97465	1.9e-09	15	ukb-b-12440	Intra-ocular pressure, Goldmann-correlated (left) || id:ukb-b-12440	TRUE	reported	igd	2	TRUE	36.0457
rs878359	G	A	G	A	-0.0279354	0.0281	0.359293	0.2674	FALSE	FALSE	FALSE	finn-b-DM_RETINOPATHY	16	65060817	0.0145	NA	0.0530603	Diabetic retinopathy (DM_RETINOPATHY) || id:finn-b-DM_RETINOPATHY	Diabetic retinopathy (DM_RETINOPATHY)	Diabetic retinopathy (DM_RETINOPATHY) || ||	TRUE	igd	0.00464606	65060817	97465	1.8e-09	16	ukb-b-12440	Intra-ocular pressure, Goldmann-correlated (left) || id:ukb-b-12440	TRUE	reported	igd	2	TRUE	36.1527
rs621313	G	A	G	A	-0.0270054	-0.0061	0.489641	0.5532	FALSE	FALSE	FALSE	finn-b-DM_RETINOPATHY	11	88913663	0.0129	NA	0.634501	Diabetic retinopathy (DM_RETINOPATHY) || id:finn-b-DM_RETINOPATHY	Diabetic retinopathy (DM_RETINOPATHY)	Diabetic retinopathy (DM_RETINOPATHY) || ||	TRUE	igd	0.00447986	88913663	97465	1.7e-09	11	ukb-b-12440	Intra-ocular pressure, Goldmann-correlated (left) || id:ukb-b-12440	TRUE	reported	igd	2	TRUE	36.3389
rs62521284	G	A	G	A	0.0570571	0.0438	0.059636	0.06736	FALSE	FALSE	FALSE	finn-b-DM_RETINOPATHY	8	124548626	0.0257	NA	0.087791	Diabetic retinopathy (DM_RETINOPATHY) || id:finn-b-DM_RETINOPATHY	Diabetic retinopathy (DM_RETINOPATHY)	Diabetic retinopathy (DM_RETINOPATHY) || ||	TRUE	igd	0.0094444	124548626	97465	1.5e-09	8	ukb-b-12440	Intra-ocular pressure, Goldmann-correlated (left) || id:ukb-b-12440	TRUE	reported	igd	2	TRUE	36.4981
rs7108992	C	A	C	A	0.0285879	0.0248	0.662316	0.6362	FALSE	FALSE	FALSE	finn-b-DM_RETINOPATHY	11	128381867	0.0134	NA	0.0632106	Diabetic retinopathy (DM_RETINOPATHY) || id:finn-b-DM_RETINOPATHY	Diabetic retinopathy (DM_RETINOPATHY)	Diabetic retinopathy (DM_RETINOPATHY) || ||	TRUE	igd	0.00472039	128381867	97465	1.4e-09	11	ukb-b-12440	Intra-ocular pressure, Goldmann-correlated (left) || id:ukb-b-12440	TRUE	reported	igd	2	TRUE	36.6783
rs4420855	G	A	G	A	-0.0295944	-0.0084	0.297104	0.3688	FALSE	FALSE	FALSE	finn-b-DM_RETINOPATHY	3	188057207	0.0133	NA	0.5296	Diabetic retinopathy (DM_RETINOPATHY) || id:finn-b-DM_RETINOPATHY	Diabetic retinopathy (DM_RETINOPATHY)	Diabetic retinopathy (DM_RETINOPATHY) || ||	TRUE	igd	0.00488456	188057207	97465	1.4e-09	3	ukb-b-12440	Intra-ocular pressure, Goldmann-correlated (left) || id:ukb-b-12440	TRUE	reported	igd	2	TRUE	36.7086
rs55924785	T	C	T	C	0.0365782	-0.0088	0.167183	0.2034	FALSE	FALSE	FALSE	finn-b-DM_RETINOPATHY	9	136929586	0.016	NA	0.582101	Diabetic retinopathy (DM_RETINOPATHY) || id:finn-b-DM_RETINOPATHY	Diabetic retinopathy (DM_RETINOPATHY)	Diabetic retinopathy (DM_RETINOPATHY) || ||	TRUE	igd	0.00598192	136929586	97465	9.7e-10	9	ukb-b-12440	Intra-ocular pressure, Goldmann-correlated (left) || id:ukb-b-12440	TRUE	reported	igd	2	TRUE	37.3907
rs1794818	G	A	G	A	0.0278878	-0.0157	0.583225	0.5765	FALSE	FALSE	FALSE	finn-b-DM_RETINOPATHY	6	111968788	0.013	NA	0.2268	Diabetic retinopathy (DM_RETINOPATHY) || id:finn-b-DM_RETINOPATHY	Diabetic retinopathy (DM_RETINOPATHY)	Diabetic retinopathy (DM_RETINOPATHY) || ||	TRUE	igd	0.00453818	111968788	97465	8e-10	6	ukb-b-12440	Intra-ocular pressure, Goldmann-correlated (left) || id:ukb-b-12440	TRUE	reported	igd	2	TRUE	37.7629
rs3743860	C	T	C	T	-0.0281404	0.003	0.413287	0.4701	FALSE	FALSE	FALSE	finn-b-DM_RETINOPATHY	16	89818491	0.0129	NA	0.8189	Diabetic retinopathy (DM_RETINOPATHY) || id:finn-b-DM_RETINOPATHY	Diabetic retinopathy (DM_RETINOPATHY)	Diabetic retinopathy (DM_RETINOPATHY) || ||	TRUE	igd	0.00454194	89818491	97465	5.8e-10	16	ukb-b-12440	Intra-ocular pressure, Goldmann-correlated (left) || id:ukb-b-12440	TRUE	reported	igd	2	TRUE	38.3864
rs77844865	C	T	C	T	-0.0497031	-0.0271	0.084264	0.07698	FALSE	FALSE	FALSE	finn-b-DM_RETINOPATHY	5	108074229	0.0241	NA	0.2605	Diabetic retinopathy (DM_RETINOPATHY) || id:finn-b-DM_RETINOPATHY	Diabetic retinopathy (DM_RETINOPATHY)	Diabetic retinopathy (DM_RETINOPATHY) || ||	TRUE	igd	0.00801004	108074229	97465	5.5e-10	5	ukb-b-12440	Intra-ocular pressure, Goldmann-correlated (left) || id:ukb-b-12440	TRUE	reported	igd	2	TRUE	38.5033
rs7913340	G	T	G	T	0.029217	0.0231	0.659588	0.6459	FALSE	FALSE	FALSE	finn-b-DM_RETINOPATHY	10	94683493	0.0135	NA	0.0865506	Diabetic retinopathy (DM_RETINOPATHY) || id:finn-b-DM_RETINOPATHY	Diabetic retinopathy (DM_RETINOPATHY)	Diabetic retinopathy (DM_RETINOPATHY) || ||	TRUE	igd	0.0046934	94683493	97465	4.8e-10	10	ukb-b-12440	Intra-ocular pressure, Goldmann-correlated (left) || id:ukb-b-12440	TRUE	reported	igd	2	TRUE	38.7522
rs10477683	G	A	G	A	0.0420009	0.0279	0.126353	0.09609	FALSE	FALSE	FALSE	finn-b-DM_RETINOPATHY	5	127669973	0.0217	NA	0.1989	Diabetic retinopathy (DM_RETINOPATHY) || id:finn-b-DM_RETINOPATHY	Diabetic retinopathy (DM_RETINOPATHY)	Diabetic retinopathy (DM_RETINOPATHY) || ||	TRUE	igd	0.0067082	127669973	97465	3.8e-10	5	ukb-b-12440	Intra-ocular pressure, Goldmann-correlated (left) || id:ukb-b-12440	TRUE	reported	igd	2	TRUE	39.2017
rs6749785	G	T	G	T	0.0282219	-0.0017	0.412885	0.37	FALSE	FALSE	FALSE	finn-b-DM_RETINOPATHY	2	56049242	0.0133	NA	0.8994	Diabetic retinopathy (DM_RETINOPATHY) || id:finn-b-DM_RETINOPATHY	Diabetic retinopathy (DM_RETINOPATHY)	Diabetic retinopathy (DM_RETINOPATHY) || ||	TRUE	igd	0.00450082	56049242	97465	3.6e-10	2	ukb-b-12440	Intra-ocular pressure, Goldmann-correlated (left) || id:ukb-b-12440	TRUE	reported	igd	2	TRUE	39.3178
rs2571445	G	A	G	A	0.0285104	0.0177	0.606407	0.5544	FALSE	FALSE	FALSE	finn-b-DM_RETINOPATHY	2	218683154	0.0129	NA	0.1722	Diabetic retinopathy (DM_RETINOPATHY) || id:finn-b-DM_RETINOPATHY	Diabetic retinopathy (DM_RETINOPATHY)	Diabetic retinopathy (DM_RETINOPATHY) || ||	TRUE	igd	0.00454062	218683154	97465	3.4e-10	2	ukb-b-12440	Intra-ocular pressure, Goldmann-correlated (left) || id:ukb-b-12440	TRUE	reported	igd	2	TRUE	39.4254
rs34952318	A	G	A	G	-0.0660562	-0.0098	0.049269	0.0626	FALSE	FALSE	FALSE	finn-b-DM_RETINOPATHY	20	11177055	0.027	NA	0.716699	Diabetic retinopathy (DM_RETINOPATHY) || id:finn-b-DM_RETINOPATHY	Diabetic retinopathy (DM_RETINOPATHY)	Diabetic retinopathy (DM_RETINOPATHY) || ||	TRUE	igd	0.0104394	11177055	97465	2.5e-10	20	ukb-b-12440	Intra-ocular pressure, Goldmann-correlated (left) || id:ukb-b-12440	TRUE	reported	igd	2	TRUE	40.0383
rs13097265	A	G	A	G	0.0312675	-0.0261	0.287313	0.2495	FALSE	FALSE	FALSE	finn-b-DM_RETINOPATHY	3	70943143	0.0149	NA	0.0794694	Diabetic retinopathy (DM_RETINOPATHY) || id:finn-b-DM_RETINOPATHY	Diabetic retinopathy (DM_RETINOPATHY)	Diabetic retinopathy (DM_RETINOPATHY) || ||	TRUE	igd	0.00492897	70943143	97465	2.2e-10	3	ukb-b-12440	Intra-ocular pressure, Goldmann-correlated (left) || id:ukb-b-12440	TRUE	reported	igd	2	TRUE	40.2415
rs9608740	C	A	C	A	0.0370851	0.0059	0.18944	0.3226	FALSE	FALSE	FALSE	finn-b-DM_RETINOPATHY	22	29620325	0.014	NA	0.6748	Diabetic retinopathy (DM_RETINOPATHY) || id:finn-b-DM_RETINOPATHY	Diabetic retinopathy (DM_RETINOPATHY)	Diabetic retinopathy (DM_RETINOPATHY) || ||	TRUE	igd	0.0058391	29620325	97465	2.1e-10	22	ukb-b-12440	Intra-ocular pressure, Goldmann-correlated (left) || id:ukb-b-12440	TRUE	reported	igd	2	TRUE	40.3373
rs12626732	C	T	C	T	-0.0285925	-0.0074	0.500473	0.6072	FALSE	FALSE	FALSE	finn-b-DM_RETINOPATHY	21	47547774	0.0132	NA	0.577	Diabetic retinopathy (DM_RETINOPATHY) || id:finn-b-DM_RETINOPATHY	Diabetic retinopathy (DM_RETINOPATHY)	Diabetic retinopathy (DM_RETINOPATHY) || ||	TRUE	igd	0.00448491	47547774	97465	1.8e-10	21	ukb-b-12440	Intra-ocular pressure, Goldmann-correlated (left) || id:ukb-b-12440	TRUE	reported	igd	2	TRUE	40.644
rs7626665	T	C	T	C	0.0294705	-0.024	0.599055	0.674	FALSE	FALSE	FALSE	finn-b-DM_RETINOPATHY	3	105073232	0.0137	NA	0.0789496	Diabetic retinopathy (DM_RETINOPATHY) || id:finn-b-DM_RETINOPATHY	Diabetic retinopathy (DM_RETINOPATHY)	Diabetic retinopathy (DM_RETINOPATHY) || ||	TRUE	igd	0.00455169	105073232	97465	9.5e-11	3	ukb-b-12440	Intra-ocular pressure, Goldmann-correlated (left) || id:ukb-b-12440	TRUE	reported	igd	2	TRUE	41.9208
rs7316170	A	C	A	C	-0.0541533	-0.023	0.078038	0.1219	FALSE	FALSE	FALSE	finn-b-DM_RETINOPATHY	12	108980536	0.0196	NA	0.2406	Diabetic retinopathy (DM_RETINOPATHY) || id:finn-b-DM_RETINOPATHY	Diabetic retinopathy (DM_RETINOPATHY)	Diabetic retinopathy (DM_RETINOPATHY) || ||	TRUE	igd	0.00831408	108980536	97465	7.3e-11	12	ukb-b-12440	Intra-ocular pressure, Goldmann-correlated (left) || id:ukb-b-12440	TRUE	reported	igd	2	TRUE	42.425
rs274760	A	C	A	C	-0.0602183	-0.0043	0.062883	0.04159	FALSE	FALSE	FALSE	finn-b-DM_RETINOPATHY	1	36573573	0.0323	NA	0.8943	Diabetic retinopathy (DM_RETINOPATHY) || id:finn-b-DM_RETINOPATHY	Diabetic retinopathy (DM_RETINOPATHY)	Diabetic retinopathy (DM_RETINOPATHY) || ||	TRUE	igd	0.00919291	36573573	97465	5.7e-11	1	ukb-b-12440	Intra-ocular pressure, Goldmann-correlated (left) || id:ukb-b-12440	TRUE	reported	igd	2	TRUE	42.9093
rs76020419	T	G	T	G	-0.0791634	0.0438	0.035459	0.05643	FALSE	FALSE	FALSE	finn-b-DM_RETINOPATHY	8	6360289	0.0282	NA	0.1201	Diabetic retinopathy (DM_RETINOPATHY) || id:finn-b-DM_RETINOPATHY	Diabetic retinopathy (DM_RETINOPATHY)	Diabetic retinopathy (DM_RETINOPATHY) || ||	TRUE	igd	0.0120712	6360289	97465	5.5e-11	8	ukb-b-12440	Intra-ocular pressure, Goldmann-correlated (left) || id:ukb-b-12440	TRUE	reported	igd	2	TRUE	43.0079
rs10814543	G	C	G	C	0.0319893	0.0182	0.303057	0.3134	FALSE	TRUE	FALSE	finn-b-DM_RETINOPATHY	9	3757011	0.0138	NA	0.1869	Diabetic retinopathy (DM_RETINOPATHY) || id:finn-b-DM_RETINOPATHY	Diabetic retinopathy (DM_RETINOPATHY)	Diabetic retinopathy (DM_RETINOPATHY) || ||	TRUE	igd	0.00485089	3757011	97465	4.3e-11	9	ukb-b-12440	Intra-ocular pressure, Goldmann-correlated (left) || id:ukb-b-12440	TRUE	reported	igd	2	TRUE	43.4877
rs327716	G	A	G	A	-0.0307087	0.0022	0.421864	0.5012	FALSE	FALSE	FALSE	finn-b-DM_RETINOPATHY	7	80838977	0.0128	NA	0.8641	Diabetic retinopathy (DM_RETINOPATHY) || id:finn-b-DM_RETINOPATHY	Diabetic retinopathy (DM_RETINOPATHY)	Diabetic retinopathy (DM_RETINOPATHY) || ||	TRUE	igd	0.00464686	80838977	97465	3.9e-11	7	ukb-b-12440	Intra-ocular pressure, Goldmann-correlated (left) || id:ukb-b-12440	TRUE	reported	igd	2	TRUE	43.6721
rs13291445	A	G	A	G	-0.0385128	0.0261	0.183809	0.1468	FALSE	FALSE	FALSE	finn-b-DM_RETINOPATHY	9	13558378	0.0182	NA	0.1505	Diabetic retinopathy (DM_RETINOPATHY) || id:finn-b-DM_RETINOPATHY	Diabetic retinopathy (DM_RETINOPATHY)	Diabetic retinopathy (DM_RETINOPATHY) || ||	TRUE	igd	0.00578184	13558378	97465	2.7e-11	9	ukb-b-12440	Intra-ocular pressure, Goldmann-correlated (left) || id:ukb-b-12440	TRUE	reported	igd	2	TRUE	44.3688
rs11553764	T	C	T	C	0.0411423	0.004	0.169655	0.1444	FALSE	FALSE	FALSE	finn-b-DM_RETINOPATHY	12	104415244	0.0184	NA	0.8269	Diabetic retinopathy (DM_RETINOPATHY) || id:finn-b-DM_RETINOPATHY	Diabetic retinopathy (DM_RETINOPATHY)	Diabetic retinopathy (DM_RETINOPATHY) || ||	TRUE	igd	0.00595754	104415244	97465	5e-12	12	ukb-b-12440	Intra-ocular pressure, Goldmann-correlated (left) || id:ukb-b-12440	TRUE	reported	igd	2	TRUE	47.6917
rs148766287	G	C	G	C	-0.13266	0.0196	0.014572	0.02183	FALSE	TRUE	FALSE	finn-b-DM_RETINOPATHY	21	47404422	0.0442	NA	0.656401	Diabetic retinopathy (DM_RETINOPATHY) || id:finn-b-DM_RETINOPATHY	Diabetic retinopathy (DM_RETINOPATHY)	Diabetic retinopathy (DM_RETINOPATHY) || ||	TRUE	igd	0.0191858	47404422	97465	4.7e-12	21	ukb-b-12440	Intra-ocular pressure, Goldmann-correlated (left) || id:ukb-b-12440	TRUE	reported	igd	2	TRUE	47.8102
rs9494457	A	T	A	T	-0.0321407	-0.0078	0.380286	0.4453	FALSE	TRUE	TRUE	finn-b-DM_RETINOPATHY	6	136474794	0.013	NA	0.5452	Diabetic retinopathy (DM_RETINOPATHY) || id:finn-b-DM_RETINOPATHY	Diabetic retinopathy (DM_RETINOPATHY)	Diabetic retinopathy (DM_RETINOPATHY) || ||	TRUE	igd	0.00461702	136474794	97465	3.4e-12	6	ukb-b-12440	Intra-ocular pressure, Goldmann-correlated (left) || id:ukb-b-12440	TRUE	reported	igd	2	FALSE	48.4604
rs7847934	G	A	G	A	0.05105	-0.0246	0.895718	0.8686	FALSE	FALSE	FALSE	finn-b-DM_RETINOPATHY	9	72549748	0.019	NA	0.1963	Diabetic retinopathy (DM_RETINOPATHY) || id:finn-b-DM_RETINOPATHY	Diabetic retinopathy (DM_RETINOPATHY)	Diabetic retinopathy (DM_RETINOPATHY) || ||	TRUE	igd	0.00728361	72549748	97465	2.4e-12	9	ukb-b-12440	Intra-ocular pressure, Goldmann-correlated (left) || id:ukb-b-12440	TRUE	reported	igd	2	TRUE	49.1245
rs116713089	A	G	A	G	0.0613354	0.0007	0.070446	0.0588	FALSE	FALSE	FALSE	finn-b-DM_RETINOPATHY	2	33359565	0.0273	NA	0.9781	Diabetic retinopathy (DM_RETINOPATHY) || id:finn-b-DM_RETINOPATHY	Diabetic retinopathy (DM_RETINOPATHY)	Diabetic retinopathy (DM_RETINOPATHY) || ||	TRUE	igd	0.00869715	33359565	97465	1.8e-12	2	ukb-b-12440	Intra-ocular pressure, Goldmann-correlated (left) || id:ukb-b-12440	TRUE	reported	igd	2	TRUE	49.7357
rs113542380	A	G	A	G	0.0604444	0.0111	0.075043	0.03448	FALSE	FALSE	FALSE	finn-b-DM_RETINOPATHY	2	43464818	0.0354	NA	0.754699	Diabetic retinopathy (DM_RETINOPATHY) || id:finn-b-DM_RETINOPATHY	Diabetic retinopathy (DM_RETINOPATHY)	Diabetic retinopathy (DM_RETINOPATHY) || ||	TRUE	igd	0.00855061	43464818	97465	1.6e-12	2	ukb-b-12440	Intra-ocular pressure, Goldmann-correlated (left) || id:ukb-b-12440	TRUE	reported	igd	2	TRUE	49.971
rs2279499	A	G	A	G	0.038807	0.0272	0.211271	0.3452	FALSE	FALSE	FALSE	finn-b-DM_RETINOPATHY	1	113247563	0.0136	NA	0.0448704	Diabetic retinopathy (DM_RETINOPATHY) || id:finn-b-DM_RETINOPATHY	Diabetic retinopathy (DM_RETINOPATHY)	Diabetic retinopathy (DM_RETINOPATHY) || ||	TRUE	igd	0.00547005	113247563	97465	1.3e-12	1	ukb-b-12440	Intra-ocular pressure, Goldmann-correlated (left) || id:ukb-b-12440	TRUE	reported	igd	2	TRUE	50.3312
rs2784241	T	C	T	C	0.0525463	-0.0049	0.899281	0.8795	FALSE	FALSE	FALSE	finn-b-DM_RETINOPATHY	6	51461621	0.0198	NA	0.8024	Diabetic retinopathy (DM_RETINOPATHY) || id:finn-b-DM_RETINOPATHY	Diabetic retinopathy (DM_RETINOPATHY)	Diabetic retinopathy (DM_RETINOPATHY) || ||	TRUE	igd	0.00740588	51461621	97465	1.3e-12	6	ukb-b-12440	Intra-ocular pressure, Goldmann-correlated (left) || id:ukb-b-12440	TRUE	reported	igd	2	TRUE	50.3421
rs6546486	T	A	T	A	0.0333225	0.0252	0.435827	0.4017	FALSE	TRUE	TRUE	finn-b-DM_RETINOPATHY	2	69413892	0.0131	NA	0.0555201	Diabetic retinopathy (DM_RETINOPATHY) || id:finn-b-DM_RETINOPATHY	Diabetic retinopathy (DM_RETINOPATHY)	Diabetic retinopathy (DM_RETINOPATHY) || ||	TRUE	igd	0.00452531	69413892	97465	1.8e-13	2	ukb-b-12440	Intra-ocular pressure, Goldmann-correlated (left) || id:ukb-b-12440	TRUE	reported	igd	2	FALSE	54.2224
rs1042499	C	T	C	T	0.071101	0.0106	0.057965	0.03025	FALSE	FALSE	FALSE	finn-b-DM_RETINOPATHY	15	90328305	0.0375	NA	0.778099	Diabetic retinopathy (DM_RETINOPATHY) || id:finn-b-DM_RETINOPATHY	Diabetic retinopathy (DM_RETINOPATHY)	Diabetic retinopathy (DM_RETINOPATHY) || ||	TRUE	igd	0.00956634	90328305	97465	1.1e-13	15	ukb-b-12440	Intra-ocular pressure, Goldmann-correlated (left) || id:ukb-b-12440	TRUE	reported	igd	2	TRUE	55.2408
rs74948688	T	C	T	C	-0.0689361	-0.0142	0.064251	0.05491	FALSE	FALSE	FALSE	finn-b-DM_RETINOPATHY	13	41110922	0.0283	NA	0.6147	Diabetic retinopathy (DM_RETINOPATHY) || id:finn-b-DM_RETINOPATHY	Diabetic retinopathy (DM_RETINOPATHY)	Diabetic retinopathy (DM_RETINOPATHY) || ||	TRUE	igd	0.00914849	41110922	97465	4.9e-14	13	ukb-b-12440	Intra-ocular pressure, Goldmann-correlated (left) || id:ukb-b-12440	TRUE	reported	igd	2	TRUE	56.7799
rs7602387	G	A	G	A	-0.0397523	0.0113	0.238247	0.1559	FALSE	FALSE	FALSE	finn-b-DM_RETINOPATHY	2	238356795	0.0178	NA	0.5242	Diabetic retinopathy (DM_RETINOPATHY) || id:finn-b-DM_RETINOPATHY	Diabetic retinopathy (DM_RETINOPATHY)	Diabetic retinopathy (DM_RETINOPATHY) || ||	TRUE	igd	0.00526658	238356795	97465	4.4e-14	2	ukb-b-12440	Intra-ocular pressure, Goldmann-correlated (left) || id:ukb-b-12440	TRUE	reported	igd	2	TRUE	56.9727
rs66724425	C	T	C	T	0.0381588	0.0095	0.29836	0.2965	FALSE	FALSE	FALSE	finn-b-DM_RETINOPATHY	5	64605753	0.0141	NA	0.5015	Diabetic retinopathy (DM_RETINOPATHY) || id:finn-b-DM_RETINOPATHY	Diabetic retinopathy (DM_RETINOPATHY)	Diabetic retinopathy (DM_RETINOPATHY) || ||	TRUE	igd	0.00494981	64605753	97465	1.3e-14	5	ukb-b-12440	Intra-ocular pressure, Goldmann-correlated (left) || id:ukb-b-12440	TRUE	reported	igd	2	TRUE	59.4309
rs77542162	G	A	G	A	0.121848	-0.0791	0.021654	0.006764	FALSE	FALSE	FALSE	finn-b-DM_RETINOPATHY	17	67081278	0.0782	NA	0.3115	Diabetic retinopathy (DM_RETINOPATHY) || id:finn-b-DM_RETINOPATHY	Diabetic retinopathy (DM_RETINOPATHY)	Diabetic retinopathy (DM_RETINOPATHY) || ||	TRUE	igd	0.0153464	67081278	97465	2e-15	17	ukb-b-12440	Intra-ocular pressure, Goldmann-correlated (left) || id:ukb-b-12440	TRUE	reported	igd	2	TRUE	63.0411
rs7040970	C	T	C	T	-0.0358039	-0.0035	0.527736	0.5781	FALSE	FALSE	FALSE	finn-b-DM_RETINOPATHY	9	139859013	0.0131	NA	0.786901	Diabetic retinopathy (DM_RETINOPATHY) || id:finn-b-DM_RETINOPATHY	Diabetic retinopathy (DM_RETINOPATHY)	Diabetic retinopathy (DM_RETINOPATHY) || ||	TRUE	igd	0.00448334	139859013	97465	1.4e-15	9	ukb-b-12440	Intra-ocular pressure, Goldmann-correlated (left) || id:ukb-b-12440	TRUE	reported	igd	2	TRUE	63.776
rs6667536	A	G	A	G	-0.0722207	0.0328	0.067504	0.03881	FALSE	FALSE	FALSE	finn-b-DM_RETINOPATHY	1	219215137	0.0333	NA	0.3243	Diabetic retinopathy (DM_RETINOPATHY) || id:finn-b-DM_RETINOPATHY	Diabetic retinopathy (DM_RETINOPATHY)	Diabetic retinopathy (DM_RETINOPATHY) || ||	TRUE	igd	0.00891321	219215137	97465	5.4e-16	1	ukb-b-12440	Intra-ocular pressure, Goldmann-correlated (left) || id:ukb-b-12440	TRUE	reported	igd	2	TRUE	65.6531
rs6910919	T	C	T	C	0.0422899	0.0137	0.745592	0.7122	FALSE	FALSE	FALSE	finn-b-DM_RETINOPATHY	6	82781389	0.0142	NA	0.3339	Diabetic retinopathy (DM_RETINOPATHY) || id:finn-b-DM_RETINOPATHY	Diabetic retinopathy (DM_RETINOPATHY)	Diabetic retinopathy (DM_RETINOPATHY) || ||	TRUE	igd	0.00515392	82781389	97465	2.3e-16	6	ukb-b-12440	Intra-ocular pressure, Goldmann-correlated (left) || id:ukb-b-12440	TRUE	reported	igd	2	TRUE	67.3283
rs448203	C	T	C	T	-0.0377145	0.0038	0.395367	0.501	FALSE	FALSE	FALSE	finn-b-DM_RETINOPATHY	17	75495065	0.0131	NA	0.768599	Diabetic retinopathy (DM_RETINOPATHY) || id:finn-b-DM_RETINOPATHY	Diabetic retinopathy (DM_RETINOPATHY)	Diabetic retinopathy (DM_RETINOPATHY) || ||	TRUE	igd	0.00459278	75495065	97465	2.2e-16	17	ukb-b-12440	Intra-ocular pressure, Goldmann-correlated (left) || id:ukb-b-12440	TRUE	reported	igd	2	TRUE	67.4319
rs4963153	A	G	A	G	-0.0368189	-0.0035	0.47087	0.5557	FALSE	FALSE	FALSE	finn-b-DM_RETINOPATHY	11	791462	0.0129	NA	0.785001	Diabetic retinopathy (DM_RETINOPATHY) || id:finn-b-DM_RETINOPATHY	Diabetic retinopathy (DM_RETINOPATHY)	Diabetic retinopathy (DM_RETINOPATHY) || ||	TRUE	igd	0.00447905	791462	97465	2e-16	11	ukb-b-12440	Intra-ocular pressure, Goldmann-correlated (left) || id:ukb-b-12440	TRUE	reported	igd	2	TRUE	67.5725
rs11659764	A	T	A	T	-0.0842188	-0.0183	0.053281	0.02332	FALSE	TRUE	FALSE	finn-b-DM_RETINOPATHY	18	53335512	0.0421	NA	0.663201	Diabetic retinopathy (DM_RETINOPATHY) || id:finn-b-DM_RETINOPATHY	Diabetic retinopathy (DM_RETINOPATHY)	Diabetic retinopathy (DM_RETINOPATHY) || ||	TRUE	igd	0.00997589	53335512	97465	3.1e-17	18	ukb-b-12440	Intra-ocular pressure, Goldmann-correlated (left) || id:ukb-b-12440	TRUE	reported	igd	2	TRUE	71.2713
rs56009602	T	C	T	C	0.0871508	0.0096	0.051136	0.04558	FALSE	FALSE	FALSE	finn-b-DM_RETINOPATHY	11	130289612	0.0311	NA	0.7583	Diabetic retinopathy (DM_RETINOPATHY) || id:finn-b-DM_RETINOPATHY	Diabetic retinopathy (DM_RETINOPATHY)	Diabetic retinopathy (DM_RETINOPATHY) || ||	TRUE	igd	0.0102696	130289612	97465	2.1e-17	11	ukb-b-12440	Intra-ocular pressure, Goldmann-correlated (left) || id:ukb-b-12440	TRUE	reported	igd	2	TRUE	72.0171
rs17421040	A	G	A	G	0.0451948	0.0259	0.229729	0.2081	FALSE	FALSE	FALSE	finn-b-DM_RETINOPATHY	3	171582012	0.0158	NA	0.1017	Diabetic retinopathy (DM_RETINOPATHY) || id:finn-b-DM_RETINOPATHY	Diabetic retinopathy (DM_RETINOPATHY)	Diabetic retinopathy (DM_RETINOPATHY) || ||	TRUE	igd	0.00529868	171582012	97465	1.5e-17	3	ukb-b-12440	Intra-ocular pressure, Goldmann-correlated (left) || id:ukb-b-12440	TRUE	reported	igd	2	TRUE	72.7514
rs9853115	A	T	A	T	-0.0385672	-0.0066	0.499394	0.4841	FALSE	TRUE	TRUE	finn-b-DM_RETINOPATHY	3	186131600	0.0129	NA	0.611	Diabetic retinopathy (DM_RETINOPATHY) || id:finn-b-DM_RETINOPATHY	Diabetic retinopathy (DM_RETINOPATHY)	Diabetic retinopathy (DM_RETINOPATHY) || ||	TRUE	igd	0.00448455	186131600	97465	8e-18	3	ukb-b-12440	Intra-ocular pressure, Goldmann-correlated (left) || id:ukb-b-12440	TRUE	reported	igd	2	FALSE	73.9603
rs10821953	A	T	A	T	-0.0391619	-0.0141	0.40998	0.3609	FALSE	TRUE	FALSE	finn-b-DM_RETINOPATHY	10	63828879	0.0134	NA	0.2947	Diabetic retinopathy (DM_RETINOPATHY) || id:finn-b-DM_RETINOPATHY	Diabetic retinopathy (DM_RETINOPATHY)	Diabetic retinopathy (DM_RETINOPATHY) || ||	TRUE	igd	0.00453853	63828879	97465	6.2e-18	10	ukb-b-12440	Intra-ocular pressure, Goldmann-correlated (left) || id:ukb-b-12440	TRUE	reported	igd	2	TRUE	74.4556
rs6540223	T	C	T	C	0.0407006	-0.0175	0.657018	0.6617	FALSE	FALSE	FALSE	finn-b-DM_RETINOPATHY	16	88321436	0.0136	NA	0.1983	Diabetic retinopathy (DM_RETINOPATHY) || id:finn-b-DM_RETINOPATHY	Diabetic retinopathy (DM_RETINOPATHY)	Diabetic retinopathy (DM_RETINOPATHY) || ||	TRUE	igd	0.00469941	88321436	97465	4.7e-18	16	ukb-b-12440	Intra-ocular pressure, Goldmann-correlated (left) || id:ukb-b-12440	TRUE	reported	igd	2	TRUE	75.0093
rs1579050	G	A	G	A	0.0394327	-0.0178	0.573938	0.5473	FALSE	FALSE	FALSE	finn-b-DM_RETINOPATHY	2	153364527	0.0129	NA	0.1683	Diabetic retinopathy (DM_RETINOPATHY) || id:finn-b-DM_RETINOPATHY	Diabetic retinopathy (DM_RETINOPATHY)	Diabetic retinopathy (DM_RETINOPATHY) || ||	TRUE	igd	0.00451752	153364527	97465	2.6e-18	2	ukb-b-12440	Intra-ocular pressure, Goldmann-correlated (left) || id:ukb-b-12440	TRUE	reported	igd	2	TRUE	76.1926
rs10852918	G	A	G	A	0.0410125	0.0122	0.411131	0.4068	FALSE	FALSE	FALSE	finn-b-DM_RETINOPATHY	17	9840501	0.0131	NA	0.3534	Diabetic retinopathy (DM_RETINOPATHY) || id:finn-b-DM_RETINOPATHY	Diabetic retinopathy (DM_RETINOPATHY)	Diabetic retinopathy (DM_RETINOPATHY) || ||	TRUE	igd	0.00454223	9840501	97465	1.7e-19	17	ukb-b-12440	Intra-ocular pressure, Goldmann-correlated (left) || id:ukb-b-12440	TRUE	reported	igd	2	TRUE	81.5256
rs8047844	T	A	G	A	0.0721794	-0.0145	0.086203	0.1716	TRUE	TRUE	FALSE	finn-b-DM_RETINOPATHY	16	77609529	0.0171	NA	0.398	Diabetic retinopathy (DM_RETINOPATHY) || id:finn-b-DM_RETINOPATHY	Diabetic retinopathy (DM_RETINOPATHY)	Diabetic retinopathy (DM_RETINOPATHY) || ||	TRUE	igd	0.00798819	77609529	97465	1.6e-19	16	ukb-b-12440	Intra-ocular pressure, Goldmann-correlated (left) || id:ukb-b-12440	TRUE	reported	igd	2	FALSE	81.645
rs8047844	T	A	T	A	0.0721794	0.0035	0.086203	0.0351	FALSE	TRUE	FALSE	finn-b-DM_RETINOPATHY	16	77609529	0.0349	NA	0.9198	Diabetic retinopathy (DM_RETINOPATHY) || id:finn-b-DM_RETINOPATHY	Diabetic retinopathy (DM_RETINOPATHY)	Diabetic retinopathy (DM_RETINOPATHY) || ||	TRUE	igd	0.00798819	77609529	97465	1.6e-19	16	ukb-b-12440	Intra-ocular pressure, Goldmann-correlated (left) || id:ukb-b-12440	TRUE	reported	igd	2	TRUE	81.645
rs12377624	C	G	C	G	-0.0419326	0.0103	0.372726	0.3829	FALSE	TRUE	FALSE	finn-b-DM_RETINOPATHY	9	129373110	0.0133	NA	0.4358	Diabetic retinopathy (DM_RETINOPATHY) || id:finn-b-DM_RETINOPATHY	Diabetic retinopathy (DM_RETINOPATHY)	Diabetic retinopathy (DM_RETINOPATHY) || ||	TRUE	igd	0.00460191	129373110	97465	8.1e-20	9	ukb-b-12440	Intra-ocular pressure, Goldmann-correlated (left) || id:ukb-b-12440	TRUE	reported	igd	2	TRUE	83.0285
rs13279592	C	T	C	T	-0.0598311	0.0319	0.134827	0.1164	FALSE	FALSE	FALSE	finn-b-DM_RETINOPATHY	8	108288978	0.0201	NA	0.1116	Diabetic retinopathy (DM_RETINOPATHY) || id:finn-b-DM_RETINOPATHY	Diabetic retinopathy (DM_RETINOPATHY)	Diabetic retinopathy (DM_RETINOPATHY) || ||	TRUE	igd	0.00654312	108288978	97465	6e-20	8	ukb-b-12440	Intra-ocular pressure, Goldmann-correlated (left) || id:ukb-b-12440	TRUE	reported	igd	2	TRUE	83.615
rs736893	A	G	A	G	0.0431974	-0.0008	0.346857	0.2944	FALSE	FALSE	FALSE	finn-b-DM_RETINOPATHY	9	4217028	0.0142	NA	0.9524	Diabetic retinopathy (DM_RETINOPATHY) || id:finn-b-DM_RETINOPATHY	Diabetic retinopathy (DM_RETINOPATHY)	Diabetic retinopathy (DM_RETINOPATHY) || ||	TRUE	igd	0.00468976	4217028	97465	3.2e-20	9	ukb-b-12440	Intra-ocular pressure, Goldmann-correlated (left) || id:ukb-b-12440	TRUE	reported	igd	2	TRUE	84.8426
rs1681630	C	T	C	T	-0.0436041	-0.0139	0.66144	0.6561	FALSE	FALSE	FALSE	finn-b-DM_RETINOPATHY	11	47969152	0.0139	NA	0.3181	Diabetic retinopathy (DM_RETINOPATHY) || id:finn-b-DM_RETINOPATHY	Diabetic retinopathy (DM_RETINOPATHY)	Diabetic retinopathy (DM_RETINOPATHY) || ||	TRUE	igd	0.0047054	47969152	97465	1.9e-20	11	ukb-b-12440	Intra-ocular pressure, Goldmann-correlated (left) || id:ukb-b-12440	TRUE	reported	igd	2	TRUE	85.874
rs79552011	G	C	G	C	0.077497	-0.0042	0.080008	0.03539	FALSE	TRUE	FALSE	finn-b-DM_RETINOPATHY	16	77573111	0.0347	NA	0.9048	Diabetic retinopathy (DM_RETINOPATHY) || id:finn-b-DM_RETINOPATHY	Diabetic retinopathy (DM_RETINOPATHY)	Diabetic retinopathy (DM_RETINOPATHY) || ||	TRUE	igd	0.00829387	77573111	97465	9.3e-21	16	ukb-b-12440	Intra-ocular pressure, Goldmann-correlated (left) || id:ukb-b-12440	TRUE	reported	igd	2	TRUE	87.3083
rs11217857	G	A	G	A	0.0562766	-0.0074	0.164723	0.2197	FALSE	FALSE	FALSE	finn-b-DM_RETINOPATHY	11	120270170	0.0155	NA	0.6341	Diabetic retinopathy (DM_RETINOPATHY) || id:finn-b-DM_RETINOPATHY	Diabetic retinopathy (DM_RETINOPATHY)	Diabetic retinopathy (DM_RETINOPATHY) || ||	TRUE	igd	0.0059873	120270170	97465	5.5e-21	11	ukb-b-12440	Intra-ocular pressure, Goldmann-correlated (left) || id:ukb-b-12440	TRUE	reported	igd	2	TRUE	88.3474
rs4865764	A	G	A	G	-0.0428957	-0.0084	0.511497	0.4976	FALSE	FALSE	FALSE	finn-b-DM_RETINOPATHY	5	52610768	0.0128	NA	0.514	Diabetic retinopathy (DM_RETINOPATHY) || id:finn-b-DM_RETINOPATHY	Diabetic retinopathy (DM_RETINOPATHY)	Diabetic retinopathy (DM_RETINOPATHY) || ||	TRUE	igd	0.00444574	52610768	97465	5e-22	5	ukb-b-12440	Intra-ocular pressure, Goldmann-correlated (left) || id:ukb-b-12440	TRUE	reported	igd	2	TRUE	93.0978
rs2745572	G	A	G	A	-0.0487805	-0.0258	0.335129	0.4001	FALSE	FALSE	FALSE	finn-b-DM_RETINOPATHY	6	1548369	0.0132	NA	0.0503999	Diabetic retinopathy (DM_RETINOPATHY) || id:finn-b-DM_RETINOPATHY	Diabetic retinopathy (DM_RETINOPATHY)	Diabetic retinopathy (DM_RETINOPATHY) || ||	TRUE	igd	0.00474844	1548369	97465	9.3e-25	6	ukb-b-12440	Intra-ocular pressure, Goldmann-correlated (left) || id:ukb-b-12440	TRUE	reported	igd	2	TRUE	105.534
rs2797573	A	G	A	G	-0.0471518	-0.0231	0.452397	0.4154	FALSE	FALSE	FALSE	finn-b-DM_RETINOPATHY	10	95050550	0.0131	NA	0.0768299	Diabetic retinopathy (DM_RETINOPATHY) || id:finn-b-DM_RETINOPATHY	Diabetic retinopathy (DM_RETINOPATHY)	Diabetic retinopathy (DM_RETINOPATHY) || ||	TRUE	igd	0.00448891	95050550	97465	8.3e-26	10	ukb-b-12440	Intra-ocular pressure, Goldmann-correlated (left) || id:ukb-b-12440	TRUE	reported	igd	2	TRUE	110.335
rs62289359	T	C	T	C	-0.0490469	-0.0149	0.458631	0.4202	FALSE	FALSE	FALSE	finn-b-DM_RETINOPATHY	4	7897168	0.013	NA	0.252	Diabetic retinopathy (DM_RETINOPATHY) || id:finn-b-DM_RETINOPATHY	Diabetic retinopathy (DM_RETINOPATHY)	Diabetic retinopathy (DM_RETINOPATHY) || ||	TRUE	igd	0.00447214	7897168	97465	5.5e-28	4	ukb-b-12440	Intra-ocular pressure, Goldmann-correlated (left) || id:ukb-b-12440	TRUE	reported	igd	2	TRUE	120.28
rs72755233	A	G	A	G	0.0837599	0.025	0.109208	0.117	FALSE	FALSE	FALSE	finn-b-DM_RETINOPATHY	15	100692953	0.0203	NA	0.2179	Diabetic retinopathy (DM_RETINOPATHY) || id:finn-b-DM_RETINOPATHY	Diabetic retinopathy (DM_RETINOPATHY)	Diabetic retinopathy (DM_RETINOPATHY) || ||	TRUE	igd	0.00714646	100692953	97465	1e-31	15	ukb-b-12440	Intra-ocular pressure, Goldmann-correlated (left) || id:ukb-b-12440	TRUE	reported	igd	2	TRUE	137.37
rs7524755	C	T	C	T	-0.0815827	-0.0303	0.875778	0.8118	FALSE	FALSE	FALSE	finn-b-DM_RETINOPATHY	1	165694897	0.0165	NA	0.0658901	Diabetic retinopathy (DM_RETINOPATHY) || id:finn-b-DM_RETINOPATHY	Diabetic retinopathy (DM_RETINOPATHY)	Diabetic retinopathy (DM_RETINOPATHY) || ||	TRUE	igd	0.00674423	165694897	97465	1.1e-33	1	ukb-b-12440	Intra-ocular pressure, Goldmann-correlated (left) || id:ukb-b-12440	TRUE	reported	igd	2	TRUE	146.329
rs2472493	A	G	A	G	-0.0555734	0.0096	0.55788	0.63	FALSE	FALSE	FALSE	finn-b-DM_RETINOPATHY	9	107695848	0.0134	NA	0.472799	Diabetic retinopathy (DM_RETINOPATHY) || id:finn-b-DM_RETINOPATHY	Diabetic retinopathy (DM_RETINOPATHY)	Diabetic retinopathy (DM_RETINOPATHY) || ||	TRUE	igd	0.00452391	107695848	97465	1.1e-34	9	ukb-b-12440	Intra-ocular pressure, Goldmann-correlated (left) || id:ukb-b-12440	TRUE	reported	igd	2	TRUE	150.906
rs10233003	A	C	A	C	0.0641585	0.0302	0.27367	0.1481	FALSE	FALSE	FALSE	finn-b-DM_RETINOPATHY	7	116143662	0.0181	NA	0.0947807	Diabetic retinopathy (DM_RETINOPATHY) || id:finn-b-DM_RETINOPATHY	Diabetic retinopathy (DM_RETINOPATHY)	Diabetic retinopathy (DM_RETINOPATHY) || ||	TRUE	igd	0.00499698	116143662	97465	9.9e-38	7	ukb-b-12440	Intra-ocular pressure, Goldmann-correlated (left) || id:ukb-b-12440	TRUE	reported	igd	2	TRUE	164.852
rs7635832	G	T	G	T	-0.0750317	0.015	0.188631	0.1857	FALSE	FALSE	FALSE	finn-b-DM_RETINOPATHY	3	171989276	0.0171	NA	0.3802	Diabetic retinopathy (DM_RETINOPATHY) || id:finn-b-DM_RETINOPATHY	Diabetic retinopathy (DM_RETINOPATHY)	Diabetic retinopathy (DM_RETINOPATHY) || ||	TRUE	igd	0.00570307	171989276	97465	1.6e-39	3	ukb-b-12440	Intra-ocular pressure, Goldmann-correlated (left) || id:ukb-b-12440	TRUE	reported	igd	2	TRUE	173.09
rs9913911	G	A	G	A	-0.0695272	-0.0245	0.373602	0.3782	FALSE	FALSE	FALSE	finn-b-DM_RETINOPATHY	17	10031183	0.0133	NA	0.0643502	Diabetic retinopathy (DM_RETINOPATHY) || id:finn-b-DM_RETINOPATHY	Diabetic retinopathy (DM_RETINOPATHY)	Diabetic retinopathy (DM_RETINOPATHY) || ||	TRUE	igd	0.00461815	10031183	97465	3.2e-51	17	ukb-b-12440	Intra-ocular pressure, Goldmann-correlated (left) || id:ukb-b-12440	TRUE	reported	igd	2	TRUE	226.659
