# Supplementary material for: The causal effect of hypertension, intraocular pressure, and diabetic retinopathy: a Mendelian randomization study
Source: Front Endocrinol (Lausanne). 2024 Feb 6;15:1304512. doi: 10.3389/fendo.2024.1304512 (PMC10877050; doi:10.3389/fendo.2024.1304512)
Supplement: Supplementary file 3 [file Table_3.xls]

SNP	effect_allele.exposure	other_allele.exposure	effect_allele.outcome	other_allele.outcome	beta.exposure	beta.outcome	eaf.exposure	eaf.outcome	remove	palindromic	ambiguous	id.outcome	chr	pos	se.outcome	samplesize.outcome	pval.outcome	outcome	originalname.outcome	outcome.deprecated	mr_keep.outcome	data_source.outcome	pval.exposure	samplesize.exposure	chr.exposure	se.exposure	pos.exposure	id.exposure	exposure	mr_keep.exposure	pval_origin.exposure	data_source.exposure	action	mr_keep
rs10490924	T	G	T	G	0.1802	0.0088	0.2435	0.2435	FALSE	FALSE	FALSE	finn-b-I9_HYPTENS	10	124214448	0.0106	NA	0.4068	Hypertension || id:finn-b-I9_HYPTENS	Hypertension	Hypertension || ||	TRUE	igd	6.85804e-33	NA	10	0.0151	124214448	finn-b-DM_RETINOPATHY	Diabetic retinopathy (DM_RETINOPATHY) || id:finn-b-DM_RETINOPATHY	TRUE	reported	igd	2	TRUE
rs10922098	T	C	T	C	-0.0849	0.0097	0.563	0.5631	FALSE	FALSE	FALSE	finn-b-I9_HYPTENS	1	196664651	0.0092	NA	0.2896	Hypertension || id:finn-b-I9_HYPTENS	Hypertension	Hypertension || ||	TRUE	igd	5.19159e-11	NA	1	0.0129	196664651	finn-b-DM_RETINOPATHY	Diabetic retinopathy (DM_RETINOPATHY) || id:finn-b-DM_RETINOPATHY	TRUE	reported	igd	2	TRUE
rs115380430	C	A	C	A	0.2537	0.0048	0.02356	0.02356	FALSE	FALSE	FALSE	finn-b-I9_HYPTENS	6	29849257	0.0307	NA	0.8747	Hypertension || id:finn-b-I9_HYPTENS	Hypertension	Hypertension || ||	TRUE	igd	4.04203e-09	NA	6	0.0431	29849257	finn-b-DM_RETINOPATHY	Diabetic retinopathy (DM_RETINOPATHY) || id:finn-b-DM_RETINOPATHY	TRUE	reported	igd	2	TRUE
rs2854051	T	G	T	G	0.4692	0.0323	0.03244	0.03243	FALSE	FALSE	FALSE	finn-b-I9_HYPTENS	6	32184050	0.0258	NA	0.2114	Hypertension || id:finn-b-I9_HYPTENS	Hypertension	Hypertension || ||	TRUE	igd	1.14499e-36	NA	6	0.0371	32184050	finn-b-DM_RETINOPATHY	Diabetic retinopathy (DM_RETINOPATHY) || id:finn-b-DM_RETINOPATHY	TRUE	reported	igd	2	TRUE
rs3130151	C	T	C	T	-0.0816	-0.0107	0.4346	0.4345	FALSE	FALSE	FALSE	finn-b-I9_HYPTENS	6	33115024	0.0095	NA	0.2582	Hypertension || id:finn-b-I9_HYPTENS	Hypertension	Hypertension || ||	TRUE	igd	1.085e-09	NA	6	0.0134	33115024	finn-b-DM_RETINOPATHY	Diabetic retinopathy (DM_RETINOPATHY) || id:finn-b-DM_RETINOPATHY	TRUE	reported	igd	2	TRUE
rs34872471	C	T	C	T	0.094	0.0194	0.2013	0.2016	FALSE	FALSE	FALSE	finn-b-I9_HYPTENS	10	114754071	0.0114	NA	0.089869	Hypertension || id:finn-b-I9_HYPTENS	Hypertension	Hypertension || ||	TRUE	igd	4.81305e-09	NA	10	0.0161	114754071	finn-b-DM_RETINOPATHY	Diabetic retinopathy (DM_RETINOPATHY) || id:finn-b-DM_RETINOPATHY	TRUE	reported	igd	2	TRUE
rs6679677	A	C	A	C	0.1357	0.0339	0.1472	0.1472	FALSE	FALSE	FALSE	finn-b-I9_HYPTENS	1	114303808	0.0129	NA	0.008425	Hypertension || id:finn-b-I9_HYPTENS	Hypertension	Hypertension || ||	TRUE	igd	7.45075e-14	NA	1	0.0181	114303808	finn-b-DM_RETINOPATHY	Diabetic retinopathy (DM_RETINOPATHY) || id:finn-b-DM_RETINOPATHY	TRUE	reported	igd	2	TRUE
rs689	T	A	T	A	0.0888	-0.0022	0.7908	0.7908	FALSE	TRUE	FALSE	finn-b-I9_HYPTENS	11	2182224	0.0113	NA	0.8461	Hypertension || id:finn-b-I9_HYPTENS	Hypertension	Hypertension || ||	TRUE	igd	2.62398e-08	NA	11	0.016	2182224	finn-b-DM_RETINOPATHY	Diabetic retinopathy (DM_RETINOPATHY) || id:finn-b-DM_RETINOPATHY	TRUE	reported	igd	2	TRUE
rs7260507	C	A	C	A	-0.0763	-0.0212	0.3785	0.3785	FALSE	FALSE	FALSE	finn-b-I9_HYPTENS	19	41947625	0.0095	NA	0.0250202	Hypertension || id:finn-b-I9_HYPTENS	Hypertension	Hypertension || ||	TRUE	igd	1.04501e-08	NA	19	0.0133	41947625	finn-b-DM_RETINOPATHY	Diabetic retinopathy (DM_RETINOPATHY) || id:finn-b-DM_RETINOPATHY	TRUE	reported	igd	2	TRUE
rs73410774	T	G	G	C	0.6878	-0.013	0.05438	0.0458	TRUE	FALSE	FALSE	finn-b-I9_HYPTENS	6	32789739	0.022	NA	0.5555	Hypertension || id:finn-b-I9_HYPTENS	Hypertension	Hypertension || ||	TRUE	igd	1.22462e-120	NA	6	0.0294	32789739	finn-b-DM_RETINOPATHY	Diabetic retinopathy (DM_RETINOPATHY) || id:finn-b-DM_RETINOPATHY	TRUE	reported	igd	2	FALSE
rs73410774	T	G	T	G	0.6878	0.0959	0.05438	0.05439	FALSE	FALSE	FALSE	finn-b-I9_HYPTENS	6	32789739	0.0204	NA	2.43103e-06	Hypertension || id:finn-b-I9_HYPTENS	Hypertension	Hypertension || ||	TRUE	igd	1.22462e-120	NA	6	0.0294	32789739	finn-b-DM_RETINOPATHY	Diabetic retinopathy (DM_RETINOPATHY) || id:finn-b-DM_RETINOPATHY	TRUE	reported	igd	2	TRUE
rs9264277	C	T	C	T	0.0947	0.0172	0.73	0.73	FALSE	FALSE	FALSE	finn-b-I9_HYPTENS	6	31224667	0.0104	NA	0.0977192	Hypertension || id:finn-b-I9_HYPTENS	Hypertension	Hypertension || ||	TRUE	igd	8.63177e-11	NA	6	0.0146	31224667	finn-b-DM_RETINOPATHY	Diabetic retinopathy (DM_RETINOPATHY) || id:finn-b-DM_RETINOPATHY	TRUE	reported	igd	2	TRUE
rs9275207	G	A	G	A	0.5505	0.0656	0.1206	0.1208	FALSE	FALSE	FALSE	finn-b-I9_HYPTENS	6	32657710	0.0141	NA	3.45597e-06	Hypertension || id:finn-b-I9_HYPTENS	Hypertension	Hypertension || ||	TRUE	igd	5.5847e-160	NA	6	0.0204	32657710	finn-b-DM_RETINOPATHY	Diabetic retinopathy (DM_RETINOPATHY) || id:finn-b-DM_RETINOPATHY	TRUE	reported	igd	2	TRUE
rs9277194	T	C	T	C	0.1144	0.0024	0.4209	0.4208	FALSE	FALSE	FALSE	finn-b-I9_HYPTENS	6	33023894	0.0098	NA	0.8069	Hypertension || id:finn-b-I9_HYPTENS	Hypertension	Hypertension || ||	TRUE	igd	5.63508e-17	NA	6	0.0137	33023894	finn-b-DM_RETINOPATHY	Diabetic retinopathy (DM_RETINOPATHY) || id:finn-b-DM_RETINOPATHY	TRUE	reported	igd	2	TRUE
