# Supplementary material for: The causal effect of hypertension, intraocular pressure, and diabetic retinopathy: a Mendelian randomization study
Source: Front Endocrinol (Lausanne). 2024 Feb 6;15:1304512. doi: 10.3389/fendo.2024.1304512 (PMC10877050; doi:10.3389/fendo.2024.1304512)
Supplement: Supplementary file 4 [file Table_4.xls]

SNP	effect_allele.exposure	other_allele.exposure	effect_allele.outcome	other_allele.outcome	beta.exposure	beta.outcome	eaf.exposure	eaf.outcome	remove	palindromic	ambiguous	id.outcome	chr.outcome	pos.outcome	se.outcome	pval.outcome	samplesize.outcome	ncase.outcome	ncontrol.outcome	outcome	mr_keep.outcome	pval_origin.outcome	se.exposure	chr.exposure	pos.exposure	pval.exposure	samplesize.exposure	id.exposure	exposure	mr_keep.exposure	pval_origin.exposure	data_source.exposure	action	mr_keep
rs10490924	T	G	T	G	0.1802	-2.89E-05	0.2435	0.216806	FALSE	FALSE	FALSE	Intra-ocular pressure, Goldmann-correlated (left)	10	124214448	0.00541209	1	97465	NA	NA	UKB-b-12440	TRUE	reported	0.0151	10	124214448	6.86E-33	NA	finn-b-DM_RETINOPATHY	Diabetic retinopathy (DM_RETINOPATHY) || id:finn-b-DM_RETINOPATHY	TRUE	reported	igd	2	TRUE
rs10922098	T	C	T	C	-0.0849	0.00852617	0.563	0.613594	FALSE	FALSE	FALSE	Intra-ocular pressure, Goldmann-correlated (left)	1	196664651	0.00455494	0.061000023	97465	NA	NA	UKB-b-12440	TRUE	reported	0.0129	1	196664651	5.19E-11	NA	finn-b-DM_RETINOPATHY	Diabetic retinopathy (DM_RETINOPATHY) || id:finn-b-DM_RETINOPATHY	TRUE	reported	igd	2	TRUE
rs2854051	T	G	T	G	0.4692	-0.000794352	0.03244	0.070312	FALSE	FALSE	FALSE	Intra-ocular pressure, Goldmann-correlated (left)	6	32184050	0.00872187	0.929999896	97465	NA	NA	UKB-b-12440	TRUE	reported	0.0371	6	32184050	1.14E-36	NA	finn-b-DM_RETINOPATHY	Diabetic retinopathy (DM_RETINOPATHY) || id:finn-b-DM_RETINOPATHY	TRUE	reported	igd	2	TRUE
rs3130151	C	T	C	T	-0.0816	0.00789256	0.4346	0.406218	FALSE	FALSE	FALSE	Intra-ocular pressure, Goldmann-correlated (left)	6	33115024	0.00455062	0.083000365	97465	NA	NA	UKB-b-12440	TRUE	reported	0.0134	6	33115024	1.09E-09	NA	finn-b-DM_RETINOPATHY	Diabetic retinopathy (DM_RETINOPATHY) || id:finn-b-DM_RETINOPATHY	TRUE	reported	igd	2	TRUE
rs34872471	C	T	C	T	0.094	0.0149844	0.2013	0.293004	FALSE	FALSE	FALSE	Intra-ocular pressure, Goldmann-correlated (left)	10	114754071	0.00491049	0.002300011	97465	NA	NA	UKB-b-12440	TRUE	reported	0.0161	10	114754071	4.81E-09	NA	finn-b-DM_RETINOPATHY	Diabetic retinopathy (DM_RETINOPATHY) || id:finn-b-DM_RETINOPATHY	TRUE	reported	igd	2	TRUE
rs6679677	A	C	A	C	0.1357	0.0101653	0.1472	0.10199	FALSE	FALSE	FALSE	Intra-ocular pressure, Goldmann-correlated (left)	1	114303808	0.00734275	0.170000031	97465	NA	NA	UKB-b-12440	TRUE	reported	0.0181	1	114303808	7.45E-14	NA	finn-b-DM_RETINOPATHY	Diabetic retinopathy (DM_RETINOPATHY) || id:finn-b-DM_RETINOPATHY	TRUE	reported	igd	2	TRUE
rs689	T	A	T	A	0.0888	0.0048815	0.7908	0.710919	FALSE	TRUE	FALSE	Intra-ocular pressure, Goldmann-correlated (left)	11	2182224	0.00495393	0.320000016	97465	NA	NA	UKB-b-12440	TRUE	reported	0.016	11	2182224	2.62E-08	NA	finn-b-DM_RETINOPATHY	Diabetic retinopathy (DM_RETINOPATHY) || id:finn-b-DM_RETINOPATHY	TRUE	reported	igd	2	TRUE
rs7260507	C	A	C	A	-0.0763	-0.000907081	0.3785	0.439778	FALSE	FALSE	FALSE	Intra-ocular pressure, Goldmann-correlated (left)	19	41947625	0.00449973	0.840000027	97465	NA	NA	UKB-b-12440	TRUE	reported	0.0133	19	41947625	1.05E-08	NA	finn-b-DM_RETINOPATHY	Diabetic retinopathy (DM_RETINOPATHY) || id:finn-b-DM_RETINOPATHY	TRUE	reported	igd	2	TRUE
rs73410774	T	G	G	C	0.6878	0.0149574	0.05438	0.019613	TRUE	FALSE	FALSE	Intra-ocular pressure, Goldmann-correlated (left)	6	32789739	0.0160466	0.349999964	97465	NA	NA	UKB-b-12440	TRUE	reported	0.0294	6	32789739	1.22E-120	NA	finn-b-DM_RETINOPATHY	Diabetic retinopathy (DM_RETINOPATHY) || id:finn-b-DM_RETINOPATHY	TRUE	reported	igd	2	FALSE
rs9275207	G	A	G	A	0.5505	0.0182671	0.1206	0.103408	FALSE	FALSE	FALSE	Intra-ocular pressure, Goldmann-correlated (left)	6	32657710	0.00731924	0.0129999	97465	NA	NA	UKB-b-12440	TRUE	reported	0.0204	6	32657710	5.58E-160	NA	finn-b-DM_RETINOPATHY	Diabetic retinopathy (DM_RETINOPATHY) || id:finn-b-DM_RETINOPATHY	TRUE	reported	igd	2	TRUE
rs9277194	T	C	T	C	0.1144	0.00803991	0.4209	0.448145	FALSE	FALSE	FALSE	Intra-ocular pressure, Goldmann-correlated (left)	6	33023894	0.00448785	0.072999519	97465	NA	NA	UKB-b-12440	TRUE	reported	0.0137	6	33023894	5.64E-17	NA	finn-b-DM_RETINOPATHY	Diabetic retinopathy (DM_RETINOPATHY) || id:finn-b-DM_RETINOPATHY	TRUE	reported	igd	2	TRUE
